# Supplementary material for: The Arabidopsis thaliana–Streptomyces Interaction Is Controlled by the Metabolic Status of the Holobiont
Source: Int J Mol Sci. 2022 Oct 26;23(21):12952. doi: 10.3390/ijms232112952 (PMC9655247; doi:10.3390/ijms232112952)
Supplement: Supplementary file 1 [file ijms-23-12952-s001.zip › Table S2.xlsx]

## Sheet: ChemRICH_Results
	Table S2a: ChemRich results based on metabolites differencially accumulated in chs5 mutant as compared to the WT, when grown in STC.
Cluster name	Cluster size	p-values	FDR	Key compound	Altered metabolites	Increased	Decreased	Increased ratio	Altered Ratio
carotenoids	21	2.2e-06	0.00013	Apo-10'-violaxanthal	7	0	7	0	0.3
phosphatidylcholines	23	3e-06	0.00013	1-hexadecanoyl-2-(10E,12Z-octadecadienoyl)-sn-glycero-3-phosphocholine	4	0	4	0	0.2
anisoles	9	0.00014	0.0039	1,4-Dimethoxybenzene	6	2	4	0.3	0.7
phenols	14	0.0004	0.0084	4-tyrosol	3	0	3	0	0.2
UnSaturated FA	18	0.00078	0.013	5-((3Z,6Z,9Z,12Z,15Z,18Z)-henicosa-3,6,9,12,15,18-hexaen-1-yl)benzene-1,3-diol	6	0	6	0	0.3
cyclohexanones	7	0.0013	0.018	5-Hydroxycarvone	3	1	2	0.3	0.4
diterpenes	14	0.0029	0.03	Annoglabasin C	2	0	2	0	0.1
sesquiterpenes	14	0.0029	0.03	Tanacetol A	2	1	1	0.5	0.1
amino acids, neutral	3	0.004	0.034	2-Amino-3-hydroxypropanoic acid	3	3	0	1	1
norisoprenoids	6	0.0045	0.034	Pisumionoside	2	0	2	0	0.3
glycols	3	0.0045	0.034	1-(2-Butoxy-1-methylethoxy)propan-2-ol	2	0	2	0	0.7
amino acids, cyclic	5	0.011	0.077	L-trans-4-Methyl-2-pyrrolidinecarboxylic acid	2	2	0	1	0.4
aldehydes	16	0.024	0.16	(6E)-8-oxogeranial	6	0	6	0	0.4
flavonoids	15	0.032	0.19	5,3',4'-Trihydroxy-7-methoxy-4-phenylcoumarin 5-O-xylosyl-(1->6)-glucoside	2	0	2	0	0.1
dicarboxylic acids	8	0.067	0.37	glutarate	2	2	0	1	0.2
benzofurans	6	0.091	0.48	Dihydroactinidiolide	2	0	2	0	0.3
piperidines	8	0.11	0.55	Cryptophorine	3	3	0	1	0.4
fatty alcohols	4	0.13	0.59	(2R,3R)-heptane-1,2,3-triol	2	0	2	0	0.5
OH-FA_18_1_1	7	0.36	1	16R-hydroxy-octadeca-9Z,17-diene-12,14-diynoic acid	2	1	1	0.5	0.3
acetals	3	1	1	Isovaleraldehyde diethyl acetal	1	0	1	0	0.3
acids, carbocyclic	3	1	1	Bis(3,5,5-trimethylhexyl) phthalate	0	0	0	N/A	0
amines	3	1	1	Trimethylamine	0	0	0	N/A	0
amino acids	5	1	1	Nitracidomycin B	1	1	0	1	0.2
aminobutyrates	3	1	1	L-3-Aminodihydro-2(3H)-furanone	1	1	0	1	0.3
anacardic acids	3	1	1	Plumbagic acid	1	1	0	1	0.3
benzopyrans	4	1	1	Sargachromanol P	1	0	1	0	0.2
benzyl alcohols	3	1	1	Salicin; Salicoside	0	0	0	N/A	0
benzylidene compounds	3	1	1	(E)-1-[4-Hydroxy-3-(3-methyl-1,3-butadienyl)phenyl]-2-(3,5-dihydroxyphenyl)ethylene	0	0	0	N/A	0
butylene glycols	3	1	1	(-)-Hepta-4,6-diyne-2,3-diol	1	0	1	0	0.3
caffeic acids	8	1	1	Caffeoylspermidine	1	1	0	1	0.1
catecholamines	3	1	1	4-(beta-Methylaminoethyl)catechol	0	0	0	N/A	0
catechols	4	1	1	Catechol	1	0	1	0	0.2
cholestadienols	5	1	1	4alpha-hydroxymethyl-ergosta-7,24(241)-dien-3beta-ol	0	0	0	N/A	0
cholestenones	6	1	1	1-(3beta-hydroxy-5alpha-cholesta-8,24-dien-4-yl)ethanone	0	0	0	N/A	0
cinnamates	5	1	1	Sinapate; Sinapic acid; 3,5-Dimethoxy-4-hydroxycinnamic acid	1	1	0	1	0.2
coumarins	6	1	1	7-hydroxy-8-methoxycoumarin	0	0	0	N/A	0
cyclopentanes	3	1	1	3-methyl-2-(pent-2Z-enyl)cyclopent-2-enone	1	1	0	1	0.3
deoxyadenosines	4	1	1	Deoxyeritadenine	0	0	0	N/A	0
diglycerides	7	1	1	8R,9S-epoxy-10S-hydroxy-11Z,14Z-eicosadienoic acid.	1	0	1	0	0.1
diterpenes, abietane	3	1	1	Formosadimer A	1	0	1	0	0.3
Epoxy FA_19	6	1	1	2-(Methylthiomethyl)furan	1	1	0	1	0.2
fatty acids, unsaturated	4	1	1	2E,4E,6-heptatrienoic acid	1	0	1	0	0.2
flavonols	4	1	1	KAEMPFEROL-7-NEOHESPERIDOSIDE	1	0	1	0	0.2
furans	6	1	1	Sporothriolide	1	0	1	0	0.2
galactolipids	3	1	1	1-(9S,13S-12-oxo-11,15Z-phytodienoyl)-2-(7Z,10Z,13Z-hexadecatrienoyl)-3-O-(beta-D-galactosyl)-sn-glycerol	0	0	0	N/A	0
glucosides	5	1	1	Methylarbutin	0	0	0	N/A	0
glucosinolates	3	1	1	4-(methylsulfanyl)butyl-desulfoglucosinolate	1	0	1	0	0.3
glutamates	3	1	1	4R-aminopentanoic acid	0	0	0	N/A	0
glycosides	7	1	1	Notoginsenoside J	0	0	0	N/A	0
hexanols	5	1	1	3,7-Dimethyl-2,5-octadiene-1,7-diol	1	0	1	0	0.2
hexoses	7	1	1	L-fucopyranose	0	0	0	N/A	0
hydroxybenzoates	3	1	1	3-(1-Carboxyvinyloxy)-benzoic acid	0	0	0	N/A	0
indoles	9	1	1	Indole-3-acetonitrile	0	0	0	N/A	0
iridoids	3	1	1	Lucidumoside B	0	0	0	N/A	0
isoflavones	10	1	1	5,7,4'-Trihydroxy-6-(3-hydroxymethyl-2-butenyl)isoflavone	0	0	0	N/A	0
isothiocyanates	4	1	1	1-Isothiocyanato-7-(methylsulfinyl)heptane	1	0	1	0	0.2
ketones	7	1	1	10-Gingerdione	0	0	0	N/A	0
lactones	5	1	1	(-)-Ebelactone A	1	0	1	0	0.2
lignans	5	1	1	Micrandrol D	1	1	0	1	0.2
limonins	4	1	1	Moluccensin G	0	0	0	N/A	0
lysophosphatidylcholines	5	1	1	1-tridecanoyl-sn-glycero-3-phosphocholine	0	0	0	N/A	0
macrolides	5	1	1	tetradecasphinga-4E,6E-dienine	0	0	0	N/A	0
naphthalenes	3	1	1	Coniosetin	1	1	0	1	0.3
naphthoquinones	3	1	1	2-Hydroxyjuglone	0	0	0	N/A	0
nitriles	7	1	1	(2S)-methylbutanenitrile	1	1	0	1	0.1
O=FA_18_5	3	1	1	7-oxo-11E,13-Tetradecadienoic acid	0	0	0	N/A	0
OH-FA_16_4_1	3	1	1	10-Hydroxy-3,7-dimethyl-2E,6E-decadienoic acid	1	0	1	0	0.3
phosphatidylethanolamines	3	1	1	PE 36:5; PE 18:2-18:3; [M+H]+	0	0	0	N/A	0
picolinic acids	3	1	1	Homarine	1	1	0	1	0.3
porphyrins	3	1	1	pheophorbide a	1	0	1	0	0.3
prostaglandins f, synthetic	5	1	1	9S-hydroxy-11-mehylene-15-oxo-5Z,13E-prostadienoic acid	0	0	0	N/A	0
pyrrolidinones	3	1	1	(R)-(+)-2-Pyrrolidone-5-carboxylic acid	0	0	0	N/A	0
quinolines	4	1	1	(+)-Quinolactacin A2	0	0	0	N/A	0
saponins	3	1	1	Nuatigenin 3-[rhamnosyl-(1->2)-glucoside]	1	0	1	0	0.3
Saturated FA	3	1	1	10-oxo-nonadecanoic acid	1	0	1	0	0.3
Saturated_glycerides	3	1	1	Glycerol 1-stearate	0	0	0	N/A	0
sterols	3	1	1	3beta,12beta,14,16beta-tetrahydroxy-5beta-card-20(22)-enolide	1	0	1	0	0.3
succinates	4	1	1	Itaconic acid	1	1	0	1	0.2
sugar acids	4	1	1	Calcium galactarate	0	0	0	N/A	0
taxoids	3	1	1	Tashironin	0	0	0	N/A	0
terpenes	4	1	1	Precyclocitrinol B	1	0	1	0	0.2
umbelliferones	3	1	1	4-Methylaesculetin	0	0	0	N/A	0
xanthophylls	4	1	1	(3'RS,3'SR)-Astaxanthin	0	0	0	N/A	0
xanthurenates	3	1	1	4-Acetyl-2(3H)-benzoxazolone	0	0	0	N/A	0
	N/A: Not applicable

## Sheet: Compound_ChemRICH
Table S2b: Metabolites differencially accumulated in chs5 mutant as compared to the WT, when grown in STC.
Compound.Name	InChiKeys	Pubchem.ID	SMILES	pvalue	foldchange	CID	ClusterNumber	xlogp	ClusterLabel	TreeLabels	FDR
pheophorbide a	RKEBXTALJSALNU-LDCXZXNSSA-N	253193	CCC1=C(C2=NC1=CC3=C(C4=C([C@@H](C(=C5[C@H]([C@@H](C(=CC6=NC(=C2)C(=C6C)C=C)N5)C)CCC(=O)O)C4=N3)C(=O)OC)O)C)C	0.0018	0.17	253193	59	2.602	porphyrins		1
(E)-N-hydroxy-5-(methylsulfanyl)pentimidothioate	UDHXDZYDFAVOEH-UHFFFAOYSA-N	44237183	CSCCCCC(=S)NO	0.0059	0.44	44237183	18	1.473			1
(E)-phenylacetaldehyde oxime	CXISHLWVCSLKOJ-VQHVLOKHSA-N	9638853	C1=CC=C(C=C1)C/C=N/O	0.0059	0.44	9638853	117	1.91	oximes		1
Isoxanthopterin	GLKCOBIIZKYKFN-UHFFFAOYSA-N	135398700	C1=NC2=C(NC1=O)N=C(NC2=O)N	0.0059	0.44	135398700	168	-2.124	xanthopterin		1
4-(methylsulfanyl)butyl-desulfoglucosinolate	WILLOUKDISBKTQ-KALKGZTMSA-N	90658389	CSCCCC/C(=N\O)/S[C@H]1[C@@H]([C@H]([C@@H]([C@H](O1)CO)O)O)O	0.0034	0.45	90658389	144	0.339	glucosinolates		1
Tanacetol A	ZPZUGHMDLKWJOU-LMSYVIICSA-N	76959295	C/C/1=C\[C@@H](CC(=C)C(=O)C[C@@H](CC1)C(C)(C)O)OC(=O)C	0.0034	0.57	76959295	63	2.028	sesquiterpenes	a	1
2,2,4,4,-Tetramethyl-6-(1-oxopropyl)-1,3,5-cyclohexanetrione	IZVWNTVILPFEDY-UHFFFAOYSA-N	100958560	CCC(=O)C1C(=O)C(C(=O)C(C1=O)(C)C)(C)C	0.001	0.63	100958560	31	0.103	oils, volatile		0.62
Sporothriolide	AENZSPQGLJVLND-VWYCJHECSA-N	10944473	CCCCCC[C@@H]1[C@H]2[C@H](C(=C)C(=O)O2)C(=O)O1	0.001	0.63	10944473	153	2.738	furans		0.62
Ajugasalicioside G	LZDFSWIWYVSBBB-WGRSZSELSA-N	10887132	CC[C@H]1[C@@H]([C@@H](O[C@]1(C)COC(=O)C)[C@@H](C)[C@]2([C@H](C[C@@H]3[C@@]2(CC[C@H]4C3=CC[C@@H]5[C@@]4(CC[C@@H](C5)O[C@H]6[C@@H]([C@H]([C@@H]([C@H](O6)COC(=O)C)O)O)O)C)C)O)O)O	0.027	0.63	10887132	56	3.757	steroids		1
Nuatigenin 3-[rhamnosyl-(1->2)-glucoside]	LUZAIMOWRZWFAK-UHFFFAOYSA-N	13964448	CC1C2C(CC3C2(CCC4C3CC=C5C4(CCC(C5)OC6C(C(C(C(O6)CO)O)O)OC7C(C(C(C(O7)C)O)O)O)C)C)OC18CCC(O8)(C)CO	0.027	0.63	13964448	56	3.189	saponins		1
Aculeatin D	UAFRNLHPKTXIOW-GSLIJJQTSA-N	10047654	CCCCCCCCCCCCC[C@@H]1C[C@@H](C[C@]2(O1)CCC3(O2)C=CC(=O)C=C3)O	0.076	0.64	10047654	50	7.647	Epoxy FA_26		1
Bis(3,5,5-trimethylhexyl) phthalate	GDJOUZYAIHWDCA-UHFFFAOYSA-N	34277	CC(CCOC(=O)C1=CC=CC=C1C(=O)OCCC(C)CC(C)(C)C)CC(C)(C)C	0.076	0.64	34277	122	9.166	acids, carbocyclic		1
Hexadecyl ferulate	ZISDTRGMDDVTKY-CZIZESTLSA-N	6440079	CCCCCCCCCCCCCCCCOC(=O)/C=C/C1=CC(=C(C=C1)O)OC	0.076	0.64	6440079	10	9.011	caffeic acids		1
Methyl 12R-(3-methylbutanoyloxy)-5Z,8E,10E,14Z-eicosatetraenoate	OKHPUUNJBPCHEJ-CFDCDSIPSA-N	52921874	CCCCC/C=C\C[C@H](/C=C/C=C/C/C=C\CCCC(=O)OC)OC(=O)CC(C)C	0.076	0.64	52921874	160	8.615			1
(-)-Hydroxydihydrobovolide	VJZWZDQDXPADSE-UHFFFAOYSA-N	328789	CCCCCC1(C(=C(C(=O)O1)C)C)O	0.0034	0.64	328789	91	2.046	Epoxy FA_11		1
5-((3Z,6Z,9Z,12Z,15Z,18Z)-henicosa-3,6,9,12,15,18-hexaen-1-yl)benzene-1,3-diol	QWMMZXHJINOJSZ-KUBAVDMBSA-N	15719521	CC/C=C\C/C=C\C/C=C\C/C=C\C/C=C\C/C=C\CCC1=CC(=CC(=C1)O)O	0.0025	0.65	15719521	16	10.17	UnSaturated FA	b	1
(-)-Hepta-4,6-diyne-2,3-diol	HCZNDDDSXXMRST-UHFFFAOYSA-N	12051453	CC(C(C#CC#C)O)O	0.0059	0.65	12051453	34	0.283	butylene glycols		1
2E,4E,6-heptatrienoic acid	FUCUVXOXNOUYJN-VNKDHWASSA-N	15335509	C=C/C=C/C=C/C(=O)O	0.0059	0.65	15335509	55	1.6	fatty acids, unsaturated		1
Mequinol	NWVVVBRKAWDGAB-UHFFFAOYSA-N	9015	COC1=CC=C(C=C1)O	0.0059	0.65	9015	127	0.975	anisoles	c	1
orcinol	OIPPWFOQEKKFEE-UHFFFAOYSA-N	10436	CC1=CC(=CC(=C1)O)O	0.0059	0.65	10436	16	1.046	phenols	b	1
Apo-10'-violaxanthal	QZOYIQGWDBXSHB-AFMCRXATSA-N	131752515	C/C(=C\C=C\C=C(\C)/C=C\C=O)/C=C/C=C(/C)\C=C\C12C(CC(CC1(O2)C)O)(C)C	0.0025	0.67	131752515	44	5.924	carotenoids	d	1
Sargachromanol P	NDNRSEWGNFSFQF-OBGZPPDCSA-N	11463959	CC1=C[C@H]([C@@H](C1=O)C=C(C)C)C/C(=C/CC[C@@]2(CCC3=C(O2)C(=CC(=C3)O)C)C)/C	0.0025	0.67	11463959	147	5.008	benzopyrans	e	1
red chlorophyll catabolite	ZDEZVOKVUGXDCZ-FATBKOMMSA-N	135509759	CCC1=C(NC(=C1C)C=O)CC2=C(C3=C(N2)/C(=C\4/[C@H]([C@@H](C(=N4)/C=C\5/C(=C(C(=O)N5)C=C)C)C)CCC(=O)O)/[C@H](C3=O)C(=O)OC)C	0.062	0.67	135509759	59	1.609			1
(6E)-8-oxogeranial	GRHWFPUCRVCMRY-TXFIJWAUSA-N	11073781	C/C(=C\C=O)/CC/C=C(\C)/C=O	0.0077	0.68	11073781	23	1.327	aldehydes		1
2E,6E,8E-decatrienoic acid	VBYOTISTNZJGRH-DTFLGMRGSA-N	5312367	C/C=C/C=C/CC/C=C/C(=O)O	0.0077	0.68	5312367	24	3.19	UnSaturated FA	f	1
5-Hydroxycarvone	FTZJTMSBSVYHJL-UHFFFAOYSA-N	24974693	CC1=CCC(CC1=O)(C(=C)C)O	0.0077	0.68	24974693	164	-0.035	cyclohexanones	g	1
Dihomomethionine	FBWIRBFZWNIGJC-UHFFFAOYSA-N	228215	CSCCCCC(C(=O)O)N	0.04	0.7	228215	118	-1.137			1
L-dihomomethionine	FBWIRBFZWNIGJC-LURJTMIESA-N	57370983	CSCCCC[C@@H](C(=O)O)N	0.04	0.7	57370983	118	-1.137			1
2,4-hexadienedial	NDCAAPXLWRAESY-ZPUQHVIOSA-N	5283312	C(=C/C=O)\C=C\C=O	0.016	0.7	5283312	132	0.018	aldehydes		1
Catechol	YCIMNLLNPGFGHC-UHFFFAOYSA-N	289	C1=CC=C(C(=C1)O)O	0.016	0.7	289	5	0.815	catechols		1
1,4-Dimethoxybenzene	OHBQPCCCRFSCAX-UHFFFAOYSA-N	9016	COC1=CC=C(C=C1)OC	0.0045	0.71	9016	127	1.296	anisoles	c	1
4-tyrosol	YCCILVSKPBXVIP-UHFFFAOYSA-N	10393	C1=CC(=CC=C1CCO)O	0.0045	0.71	10393	5	0.037	phenols		1
Dihydroactinidiolide	IMKHDCBNRDRUEB-UHFFFAOYSA-N	27209	CC1(CCCC2(C1=CC(=O)O2)C)C	0.0059	0.72	27209	108	2.193	benzofurans		1
Methyl 2E,4E,6Z-decatrienoate	DLNQRJFVXCCDKL-WJTNUVGISA-N	11052245	CCC/C=C\C=C\C=C\C(=O)OC	0.0059	0.72	11052245	131	3.478	UnSaturated FA		1
olivetol	IRMPFYJSHJGOPE-UHFFFAOYSA-N	10377	CCCCCC1=CC(=CC(=C1)O)O	0.0059	0.72	10377	16	3.217	UnSaturated FA	b	1
trans-Carvyl formate	BPBPWBGJZQBEKD-WDEREUQCSA-N	6429196	CC1=CC[C@@H](C[C@H]1OC=O)C(=C)C	0.0059	0.72	6429196	108	2.203			1
10-Hydroxy-3,7-dimethyl-2E,6E-decadienoic acid	LNRHHLFPGMFPLP-WTIVLTGYSA-N	12454423	C/C(=C\CC/C(=C/C(=O)O)/C)/CCCO	0.0045	0.72	12454423	57	1.888	OH-FA_16_4_1		1
3,7-Dimethyl-2,5-octadiene-1,7-diol	RIEVYMMWQZWVIF-KRHXFINASA-N	15276317	C/C(=C\CO)/C/C=C/C(C)(C)O	0.0045	0.72	15276317	64	1.048	hexanols		1
Cucurbic acid	LYSGIJUGUGJIPS-UOMVISFLSA-N	5281159	CC/C=C\C[C@H]1[C@H](CC[C@@H]1O)CC(=O)O	0.0045	0.72	5281159	26	2.231		h	1
(8'R)-Neochrome	CLGFMDWNSYMFRK-YXUJYRLOSA-N	131750958	C[C@@H]1C[C@@]2(C(=C[C@@H](O2)/C(=C/C=C/C(=C/C=C/C=C(\C)/C=C/C=C(\C)/C=C=C3[C@](C[C@H](CC3(C)C)O)(C)O)/C)/C)C(C1)(C)C)C	0.0034	0.73	131750958	156	10.814	carotenoids		1
Formosadimer A	ZQIWLIFQYJYGHM-OKDLLEDBSA-N	11563385	CC(C)C1=C(C=C2C(=C1)C=C[C@@H]3[C@@]2(CCCC3(C)C)C)O[C@H]4[C@H](C5=CC(=C(C=C5[C@@]6([C@@H]4C(CCC6)(C)C)C)OC)C(C)C)O	0.0034	0.73	11563385	158	11.532	diterpenes, abietane		1
Spermine	PFNFFQXMRSDOHW-UHFFFAOYSA-N	1103	C(CCNCCCN)CNCCCN	0.17	0.74	1103	11	-0.682	spermidine	i	1
3beta,12beta,14,16beta-tetrahydroxy-5beta-card-20(22)-enolide	DICIZKAHXOVVHI-BOYBCVSISA-N	15558753	C[C@]12CC[C@@H](C[C@H]1CC[C@@H]3[C@@H]2C[C@H]([C@]4([C@@]3(C[C@@H]([C@@H]4C5=CC(=O)OC5)O)O)C)O)O	0.016	0.75	15558753	65	1.414	sterols		1
Annoglabasin C	USYOOQFISINJLZ-UHFFFAOYSA-N	85217363	CC(=O)OC1(CC23CCC4C(C2CCC1C3)(CCCC4(C)C(=O)O)C)C(=O)OC	0.016	0.75	85217363	92	4.942	diterpenes	j	1
(E)-1-[4-Hydroxy-3-(3-methyl-1,3-butadienyl)phenyl]-2-(3,5-dihydroxyphenyl)ethylene	MNTCXQWBUINPSP-HMXOFHOESA-N	131751412	CC(=C)/C=C\C1=C(C=CC(=C1)/C=C\C2=CC(=CC(=C2)O)O)O	0.074	0.76	131751412	16	3.778	benzylidene compounds	b	1
1-phenyl-7-(3,4-dihydroxyphenyl)-hepta-1,3-dien-5-one	NDNXUPPJUCZTKB-KBXRYBNXSA-N	641619	C1=CC=C(C=C1)/C=C/C=C/C(=O)CCC2=CC(=C(C=C2)O)O	0.074	0.76	641619	53	3.289	diarylheptanoids		1
Demethylmultiorthoquinone	OVYJWDSHGYTZSE-UHFFFAOYSA-N	467785	CC1=C2C=CC3=C(C2=CC(=C1C)O)C(=O)C(=O)C(=C3)C(C)C	0.074	0.76	467785	155	2.642	cyclohexanones		1
L-Tyrosine	OUYCCCASQSFEME-QMMMGPOBSA-N	6057	C1=CC(=CC=C1C[C@@H](C(=O)O)N)O	0.16	0.77	6057	68	-2.711	amino acids, cyclic		1
L-Tyrosine; (S)-3-(p-Hydroxyphenyl)alanine; (S)-2-Amino-3-(p-hydroxyphenyl)propionic acid; Tyrosine	OUYCCCASQSFEME-QMMMGPOBSA-N	6942100	C1=CC(=CC=C1C[C@@H](C(=O)O)N)O	0.16	0.77	6942100	68	-2.711	amino acids, cyclic		1
(2R,3R)-heptane-1,2,3-triol	HXYCHJFUBNTKQR-RNFRBKRXSA-N	444397	CCCC[C@H]([C@@H](CO)O)O	0.0077	0.78	444397	99	0.076	fatty alcohols		1
1-(2-Butoxy-1-methylethoxy)propan-2-ol	CUVLMZNMSPJDON-UHFFFAOYSA-N	24752	CCCCOCC(C)OCC(C)O	0.016	0.78	24752	128	1.391	glycols		1
Bombardolide A	YGPGUEZTBZXORL-PVOUKABXSA-N	10261701	CC/C=C\1/C=C(C(=O)O1)/C=C/CO	0.016	0.78	10261701	57	1.16			1
(2E,4E,6Z)-7-(7,7-Dimethyl-4,5,6,7-tetrahydro-1H-inden-2-yl)-3-methyl-octa-2,4,6-trienal	QVFXZTQSISCRSY-SJJLUNSHSA-N	16061325	C/C(=C\C=O)/C=C/C=C(/C)\C1=CC2=C(C1)C(CCC2)(C)C	0.016	0.78	16061325	6	5.797	carotenoids		1
9-(methylthio)-2-oxononanoate	MJGXIOUQXYXGLP-UHFFFAOYSA-M	44237169	CSCCCCCCCC(=O)C(=O)[O-]	0.21	0.78	44237169	15	2.171	O=FA_10_1		1
Vitamin A2 aldehyde	QHNVWXUULMZJKD-OVSJKPMPSA-N	5280866	CC1=C(C(CC=C1)(C)C)/C=C/C(=C/C=C/C(=C/C=O)/C)/C	0.016	0.78	5280866	6	6.221	carotenoids		1
Moluccensin G	XEFZHVGOEXGLJI-UIYFWJCESA-N	102418512	CC(C)C(=O)O[C@H]1[C@]2(C(=O)C3=C(CC[C@]4(C3=CC(=O)O[C@@H]4C5=COC=C5)C)[C@]6([C@@]2(CC1([C@@H]6CC(=O)OC)C)OC(=O)C(C)C)C)O	0.051	0.79	102418512	46	2.033	limonins	k	1
n-Butyl-beta-D-fructopyranoside	NAJPAGUETSZHOG-DOLQZWNJSA-N	50914217	CCCCO[C@]1([C@H]([C@@H]([C@@H](CO1)O)O)O)CO	0.13	0.79	50914217	9	-0.3	hexoses	l	1
(3S,5R,6R)-3,5-dihydroxy-6,7-didehydro-5,6-dihydro-12'-apo-beta-caroten-12'-al	MFDUGTOOXGORRX-ZROAIIAPSA-N	5282319	C/C(=C\C=C\C=C(/C)\C=O)/C=C/C=C(\C)/C=C=C1[C@](C[C@H](CC1(C)C)O)(C)O	0.0034	0.79	5282319	159	6.374	carotenoids		1
Apo-12'-violaxanthal	CAXVJDRXJFKYQP-RXCALXPUSA-N	131751642	C/C(=C\C=C\C=C(\C)/C=O)/C=C/C=C(/C)\C=C\C12C(CC(CC1(O2)C)O)(C)C	0.0034	0.79	131751642	44	5.019	carotenoids	d	1
Precyclocitrinol B	QCMSHZCOLRBKOM-CVQVVLEXSA-N	139584338	C/C=C/C1[C@@](O1)(C)C2CC[C@@H]3[C@@]2(CC[C@H]4C3=CC(=O)[C@@H]5C[C@H](CC=C4C5)O)C	0.0034	0.79	139584338	169	3.997	terpenes		1
7-oxo-11E,13-Tetradecadienoic acid	UXENOYDVEDGVDV-ONEGZZNKSA-N	44256504	C=C/C=C/CCCC(=O)CCCCCC(=O)O	0.25	0.81	44256504	73	3.128	O=FA_18_5		1
OPC-4:0	LVQJNKFFJNUFNY-OPVGQWETSA-N	5716900	CC/C=C\C[C@@H]1[C@@H](CCC1=O)CCCC(=O)O	0.25	0.81	5716900	139	2.745	fatty acids, unsaturated		1
Oxyphyllenodiol B	SZSSWPDHIZIMCT-BIGNPOOSSA-N	5279294	CC(C)[C@H]1CCC(=O)C2=C1[C@@H]([C@](CC2)(C)O)O	0.25	0.81	5279294	103	1.426	sesquiterpenes		1
(-)-Ebelactone A	WOISDAHQBUYEAF-QIQXJRRPSA-N	6436820	CC[C@@H](C)[C@H]([C@H](C)C(=O)[C@H](C)/C=C(\C)/C[C@H](C)[C@H]1[C@@H](C(=O)O1)C)O	0.033	0.81	6436820	26	2.983	lactones	h	1
8R,9S-epoxy-10S-hydroxy-11Z,14Z-eicosadienoic acid.	OSJHGFZWDLQFAS-GPTLMNHHSA-N	56935877	CCCCC/C=C\C/C=C\[C@@H]([C@H]1[C@H](O1)CCCCCCC(=O)O)O	0.033	0.81	56935877	3	5.72	diglycerides		1
10E,12Z-hexadecadien-1-ol	CIVIWCVVOFNUST-SCFJQAPRSA-N	445128	CCC/C=C\C=C\CCCCCCCCCO	0.033	0.82	445128	61	6.719	fatty alcohols		1
Pisumionoside	PASRVRCWYGWSDQ-AATRIKPKSA-N	131752765	CC(=O)/C=C/C1(C(CC(CC1(C)O)OC2C(C(C(C(O2)CO)O)O)O)(C)C)O	0.016	0.82	131752765	138	-0.51	norisoprenoids		1
Staphylionoside C	JNLJEAYKDJYBAA-YKTJNLDLSA-N	11327159	C[C@@H](/C=C/[C@]12[C@](O1)([C@H]([C@H](CC2(C)C)O)O)C)O[C@H]3[C@@H]([C@H]([C@@H]([C@H](O3)CO)O)O)O	0.016	0.82	11327159	138	-0.354	norisoprenoids		1
1-hexadecanoyl-2-(10E,12Z-octadecadienoyl)-sn-glycero-3-phosphocholine	YIESKSYNEFFZIQ-CUXJVTSPSA-N	24778693	CCCCCCCCCCCCCCCC(=O)OC[C@H](COP(=O)([O-])OCC[N+](C)(C)C)OC(=O)CCCCCCCC/C=C/C=C\CCCCC	0.041	0.83	24778693	1	14.03	phosphatidylcholines		1
1-palmitoyl-2-linoleoyl-phosphatidylcholine	JLPULHDHAOZNQI-ZTIMHPMXSA-N	5287971	CCCCCCCCCCCCCCCC(=O)OC[C@H](COP(=O)([O-])OCC[N+](C)(C)C)OC(=O)CCCCCCC/C=C\C/C=C\CCCCC	0.041	0.83	5287971	1	14.147	phosphatidylcholines		1
PC 34:2; PC 17:1-17:1; [M+H]+	JLPULHDHAOZNQI-AKMCNLDWSA-N	6438359	CCCCCCCCCCCCCCCC(=O)OCC(COP(=O)([O-])OCC[N+](C)(C)C)OC(=O)CCCCCCC/C=C\C/C=C\CCCCC	0.041	0.83	6438359	1	14.147	phosphatidylcholines		1
PC(14:1(9Z)/20:1(11Z))	OLUKQTJCNPHKRC-LYJZGNKWSA-N	52922278	CCCCCCCC/C=C\CCCCCCCCCC(=O)O[C@H](COC(=O)CCCCCCC/C=C\CCCC)COP(=O)([O-])OCC[N+](C)(C)C	0.041	0.83	52922278	1	13.958	phosphatidylcholines		1
Glycerol 1-stearate	VBICKXHEKHSIBG-UHFFFAOYSA-N	24699	CCCCCCCCCCCCCCCCCC(=O)OCC(CO)O	0.16	0.83	24699	17	7.648	Saturated_glycerides		1
22-Deoxyvariabilin	CBIIZNCPIRURGS-GKDVVDNZSA-N	44567096	CC1=C/C(=C/[C@@H](C)CCC/C(=C/CC/C(=C/CCC2CCOC2)/C)/C)/OC1=O	0.051	0.83	44567096	167	6.832			1
5-((4Z,7Z,10Z,13Z,16Z)-nonadeca-4,7,10,13,16-pentaen-1-yl)benzene-1,3-diol	RSALAWVRGTZYEZ-JLNKQSITSA-N	15719520	CC/C=C\C/C=C\C/C=C\C/C=C\C/C=C\CCCC1=CC(=CC(=C1)O)O	0.051	0.83	15719520	16	9.359	UnSaturated FA	b	1
1-Isothiocyanato-7-(methylsulfinyl)heptane	OGYHCBGORZWBPH-UHFFFAOYSA-N	9837367	CS(=O)CCCCCCCN=C=S	0.033	0.84	9837367	18	2.46	isothiocyanates		1
4-Hydroxycinnamoylagmatine	AKIHYQWCLCDMMI-VMPITWQZSA-N	5280691	C1=CC(=CC=C1/C=C/C(=O)NCCCCN=C(N)N)O	0.72	0.84	5280691	32	0.203	caffeic acids		1
cis-p-Coumaroylagmatine	AKIHYQWCLCDMMI-YVMONPNESA-N	10826328	C1=CC(=CC=C1/C=C\C(=O)NCCCCN=C(N)N)O	0.72	0.84	10826328	32	0.203	caffeic acids		1
4',4'-dihydroxyechinenone	ITSJHBXHRYIFLX-DKLMTRRASA-N	131841503	CC1=C(C(CCC1=O)(C)C)/C=C/C(=C/C=C/C(=C/C=C/C=C(\C)/C=C/C=C(\C)/C=C/C2=C(C(CCC2(C)C)(O)O)C)/C)/C	0.051	0.84	131841503	150	9.846	carotenoids		1
7',8'-Didehydrodeepoxyneoxanthin	WHDXZXVBNOLRCU-XXZDAVLJSA-N	11548767	CC1=C(C(C[C@@H](C1)O)(C)C)C#C/C(=C/C=C/C(=C/C=C/C=C(\C)/C=C/C=C(\C)/C=C=C2[C@](C[C@H](CC2(C)C)O)(C)O)/C)/C	0.051	0.84	11548767	156	11.085	carotenoids		1
Adonixanthin	YECXHLPYMXGEBI-ZNQVSPAOSA-N	16061189	CC1=C(C(C[C@@H](C1)O)(C)C)/C=C/C(=C/C=C/C(=C/C=C/C=C(\C)/C=C/C=C(\C)/C=C/C2=C(C(=O)[C@H](CC2(C)C)O)C)/C)/C	0.051	0.84	16061189	69	10.13	carotenoids		1
Aurantiomide A	YQGOVBHFRUCFDP-IFXJQAMLSA-N	16681444	CC(C)C[C@]1(C2=NC3=CC=CC=C3C(=O)N2[C@H](C(=O)N1)CCC(=O)N)OC	0.0077	0.84	16681444	85	-0.175	quinazolines		1
Capsanthone	RSVFJNWBMXVMGE-LXQXRHSASA-N	21764964	CC1=C(C(C[C@@H](C1)O)(C)C)/C=C/C(=C/C=C/C(=C/C=C/C=C(\C)/C=C/C=C(\C)/C=C/C(=O)[C@@]2(CC(=O)CC2(C)C)C)/C)/C	0.051	0.84	21764964	89	9.483	carotenoids		1
Dimethyl peroxide	SRXOCFMDUSFFAK-UHFFFAOYSA-N	136492	COOC	0.016	0.84	136492	116	0.146			1
Ethylene glycol	LYCAIKOWRPUZTN-UHFFFAOYSA-N	174	C(CO)O	0.016	0.84	174	34	-1.208	glycols		1
1-hexadecanoyl-2-(6Z,9Z,12Z-octadecatrienoyl)-sn-glycero-3-phosphocholine	CNNSEHUKQJCGTE-UPPWDXJYSA-N	24778699	CCCCCCCCCCCCCCCC(=O)OC[C@H](COP(=O)([O-])OCC[N+](C)(C)C)OC(=O)CCCC/C=C\C/C=C\C/C=C\CCCCC	0.11	0.84	24778699	1	13.82	phosphatidylcholines		1
1-palmitoyl-2-alpha-linolenoyl-phosphatidylcholine	JMAYDGBZRHQJAT-QWFQJEORSA-N	24778702	CCCCCCCCCCCCCCCC(=O)OC[C@H](COP(=O)([O-])OCC[N+](C)(C)C)OC(=O)CCCCCCC/C=C\C/C=C\C/C=C\CC	0.11	0.84	24778702	1	13.82	phosphatidylcholines		1
3-deoxy-D-manno-octulosonate	KYQCXUMVJGMDNG-SHUUEZRQSA-N	119228	C([C@H]([C@H]([C@@H]([C@@H](CO)O)O)O)O)C(=O)C(=O)O	0.076	0.84	119228	14	-3.993	sugar acids		1
PC 34:3; PC 16:0-18:3; [M+H]+	VKVSSDKCKXJFIM-AFYHZPHLSA-N	52923213	CCCCCCCCCCCCCC(=O)O[C@H](COC(=O)CCCCCC/C=C\C/C=C\C/C=C\CCCCC)COP(=O)([O-])OCC[N+](C)(C)C	0.11	0.84	52923213	1	13.82	phosphatidylcholines		1
PC(14:0/20:3(8Z,11Z,14Z))	ZAUFLMLTXNKVAB-AFYHZPHLSA-N	52922230	CCCCCCCCCCCCCC(=O)OC[C@H](COP(=O)([O-])OCC[N+](C)(C)C)OC(=O)CCCCCC/C=C\C/C=C\C/C=C\CCCCC	0.11	0.84	52922230	1	13.82	phosphatidylcholines		1
2,4,6,8-decatetraenal	ADCGETJXLJQTBY-GAXCVXDLSA-N	5283353	C/C=C/C=C/C=C/C=C/C=O	0.021	0.84	5283353	132	2.899	aldehydes		1
2-Pentylthiazole	QFYWDJHDOCZKRF-UHFFFAOYSA-N	22150015	CCCCCC1=NC=CS1	0.033	0.84	22150015	114	2.413			1
4-Isopropyl benzaldehyde	WTWBUQJHJGUZCY-UHFFFAOYSA-N	326	CC(C)C1=CC=C(C=C1)C=O	0.021	0.84	326	25	2.423	aldehydes		1
Anethole; t-Anethole; trans-Anethole	RUVINXPYWBROJD-ONEGZZNKSA-N	637563	C/C=C/C1=CC=C(C=C1)OC	0.021	0.84	637563	45	2.646	anisoles		1
methylchavicol	ZFMSMUAANRJZFM-UHFFFAOYSA-N	8815	COC1=CC=C(C=C1)CC=C	0.021	0.84	8815	45	2.515	anisoles		1
10-oxo-nonadecanoic acid	PEBIXVCZWGYSTN-UHFFFAOYSA-N	5312916	CCCCCCCCCC(=O)CCCCCCCCC(=O)O	0.013	0.84	5312916	15	6.783	Saturated FA		1
1(10),11-Eremophiladiene-2,9-dione	CEDQTRQWBOXWOT-UHFFFAOYSA-N	131751741	CC1CC(=O)C=C2C1(CC(CC2=O)C(=C)C)C	0.062	0.84	131751741	12	2.203	naphthalenes		1
10E-Pentadecen-6,8-diynoic acid	VLPCQMHZJMTSIW-AATRIKPKSA-N	10443953	CCCC/C=C/C#CC#CCCCCC(=O)O	0.062	0.84	10443953	129	5.199	UnSaturated FA		1
2E,4E-undecadienoic acid	WXUGSDBMQDMRMU-XBLVEGMJSA-N	5312374	CCCCCC/C=C/C=C/C(=O)O	0.062	0.84	5312374	24	4.17	UnSaturated FA	f	1
Costunolide; (+)-Costunolide	HRYLQFBHBWLLLL-AHNJNIBGSA-N	5281437	C/C/1=C\CC/C(=C/[C@@H]2[C@@H](CC1)C(=C)C(=O)O2)/C	0.062	0.84	5281437	63	3.308	sesquiterpenes	a	1
Hercinolactone	DGKFETRFKMWAAU-YOYPFHDYSA-N	101687154	CC1=C[C@H]2C3C(=C(C(=O)O2)C)CC[C@@]3(CC1)C	0.062	0.84	101687154	60	3.099			1
1,1-Diethoxyethane	DHKHKXVYLBGOIT-UHFFFAOYSA-N	7765	CCOC(C)OCC	0.054	0.85	7765	165	1.273	acetals		1
hexane-1,5-diol	UNVGBIALRHLALK-UHFFFAOYSA-N	79126	CC(CCCCO)O	0.054	0.85	79126	99	0.326			1
8,11,14,18-Eicosatetraynoic acid	QLLIWTBTVOPGCM-UHFFFAOYSA-N	9543604	CCCCCC#CCC#CCC#CCCCCCCC(=O)O	0.076	0.85	9543604	15	6.594	Saturated FA		1
Allocyathin B2	OJMVUIQFSYRFTF-DFQSSKMNSA-N	11012033	CC(C)C1=C2C3=CC=C(C[C@@H]([C@@]3(CC[C@]2(CC1)C)C)O)C=O	0.076	0.85	11012033	169	3.645	diterpenes		1
oryzalexin C	IOCKHKBAJGJHFL-FCNFAXOHSA-N	176495	C[C@]1(CC[C@@H]2C(=C1)C(=O)C[C@H]3[C@]2(CCC(=O)C3(C)C)C)C=C	0.076	0.85	176495	12	4.553	androstadienes		1
Trilobinol	UIJOYOSDYSTACV-UHFFFAOYSA-N	131752437	CC(C)C1=C(C=C2C(=C1)C(=CC3C2(CCCC3(C)C)C)O)O	0.076	0.85	131752437	47	5.723	diterpenes		1
5-Megastigmen-7-yne-3,9-diol 3-glucoside	XIRQNNSWPUAAHR-UHFFFAOYSA-N	85225214	CC1=C(C(CC(C1)OC2C(C(C(C(O2)CO)O)O)O)(C)C)C#CC(C)O	0.091	0.86	85225214	151	0.683	glucosides		1
Dearabinosyl pneumonanthoside	SZOPSAFLRCYJCX-UZOVYFIJSA-N	38346679	CC1=CC(=O)CC([C@@H]1/C=C/[C@@H](C)O[C@H]2[C@@H]([C@H]([C@@H]([C@H](O2)CO)O)O)O)(C)C	0.091	0.86	38346679	50	1.071	norisoprenoids		1
5,7a-Dihydro-1,4,4,7a-tetramethyl-4H-indene	XOFDOXJFXCEFDE-UHFFFAOYSA-N	528761	CC1=CC=C2C1(C=CCC2(C)C)C	0.01	0.86	528761	6	5.003			1
1-Monopalmitin	QHZLMUACJMDIAE-UHFFFAOYSA-N	14900	CCCCCCCCCCCCCCCC(=O)OCC(CO)O	0.21	0.86	14900	17	6.51	Saturated_glycerides		1
Glycerol 2-hexadecanoate	BBNYCLAREVXOSG-UHFFFAOYSA-N	123409	CCCCCCCCCCCCCCCC(=O)OC(CO)CO	0.21	0.86	123409	17	6.51	Saturated_glycerides		1
Cetene	GQEZCXVZFLOKMC-UHFFFAOYSA-N	12395	CCCCCCCCCCCCCCC=C	0.35	0.86	12395	61	9.078	alkenes		1
Iberin	LELAOEBVZLPXAZ-UHFFFAOYSA-N	10455	CS(=O)CCCN=C=S	0.13	0.86	10455	18	0.817	isothiocyanates		1
Calcium galactarate	UGZVNIRNPPEDHM-UEXKISHTSA-L	6452070	[C@@H]([C@@H]([C@H](C(=O)[O-])O)O)([C@@H](C(=O)[O-])O)O.[Ca+2]	0.062	0.86	6452070	14	-4.544	sugar acids		1
11-hydroxy-4-methyl-2E,4E,6E-dodecatrienoic acid	XUQIFDLHGYJREE-HLTZDAHQSA-N	10443614	CC(CCC/C=C/C=C(\C)/C=C/C(=O)O)O	0.062	0.87	10443614	57	2.813	OH-FA_16_4_1		1
5,6-epoxy-3-hydroxy-9-apo-beta-caroten-9-one	VYKLRWGPNUVKNC-AATRIKPKSA-N	5371267	CC(=O)/C=C/C12C(CC(CC1(O2)C)O)(C)C	0.062	0.87	5371267	44	1.187	carotenoids	d	1
Grasshopper ketone	QMXLZUOHZGYGDY-JBGXHEPSSA-N	13922639	CC(=O)C=C=C1[C@](C[C@H](CC1(C)C)O)(C)O	0.062	0.87	13922639	159	2.331	carotenoids		1
Vomifoliol	KPQMCAKZRXOZLB-KOIHBYQTSA-N	5280462	CC1=CC(=O)CC([C@]1(/C=C/[C@@H](C)O)O)(C)C	0.062	0.87	5280462	164	0.644	cyclohexanones	g	1
Sulfopyruvic acid	BUTHMSUEBYPMKJ-UHFFFAOYSA-N	440717	C(C(=O)C(=O)O)S(=O)(=O)O	0.062	0.87	440717	13	-2.066	pyruvates		1
Pterocarpan	LZEPVVDVBJUKSG-UHFFFAOYSA-N	6451349	C1C2C(C3=CC=CC=C3O1)OC4=CC=CC=C24	0.48	0.87	6451349	140	1.741	benzofurans		1
Fumarate; Fumaric acid; trans-Butenedioic acid	VZCYOOQTPOCHFL-OWOJBTEDSA-N	444972	C(=C/C(=O)O)\C(=O)O	0.091	0.88	444972	55	-0.416	dicarboxylic acids		1
Maleate	VZCYOOQTPOCHFL-UPHRSURJSA-L	5288227	C(=C\C(=O)[O-])\C(=O)[O-]	0.091	0.88	5288227	55	-1.378	dicarboxylic acids		1
Succinate	KDYFGRWQOYBRFD-UHFFFAOYSA-L	160419	C(CC(=O)[O-])C(=O)[O-]	0.091	0.88	160419	104	-1.672	succinates	m	1
2,2,6,7-Tetramethylbicyclo[4.3.0]nona-1(9),4-diene-7,8-diol	SKBCVUCDJRKPAH-RTXFEEFZSA-N	131752035	C[C@@]12C=CCC(C1=C[C@H]([C@]2(C)O)O)(C)C	0.021	0.88	131752035	103	2.594			1
Apo-9-zeaxanthinone	HFRZSVYKDDZRQY-MVIFTORASA-N	11127505	CC1=C(C(C[C@@H](C1)O)(C)C)/C=C/C(=O)C	0.021	0.88	11127505	90	1.565	carotenoids		1
(3R,7R)-1,3,7-Octanetriol	NGACGNKKNNNNHK-UHFFFAOYSA-N	85279741	CC(CCCC(CCO)O)O	0.051	0.88	85279741	99	0.012	OH-FA_8_-1_1		1
(3'RS,3'SR)-Astaxanthin	MQZIGYBFDRPAKN-HDQLMXHPSA-N	6437645	CC1=C(C(CC(C1=O)O)(C)C)/C=C/C(=C/C=C/C(=C/C=C/C=C(/C)\C=C\C=C(/C)\C=C\C2=C(C(=O)C(CC2(C)C)O)C)/C)/C	0.051	0.88	6437645	69	9.696	xanthophylls		1
2-(2-Butoxyethoxy)ethanol	OAYXUHPQHDHDDZ-UHFFFAOYSA-N	8177	CCCCOCCOCCO	0.051	0.88	8177	128	0.471	glycols		1
1-Acetoxy-2-hydroxy-16-heptadecyn-4-one	HZHSVQVECJXVRP-UHFFFAOYSA-N	6710762	CC(=O)OCC(CC(=O)CCCCCCCCCCCC#C)O	0.16	0.88	6710762	17	4.751	O=FA_19_1		1
Annosquamosin G	BPTFMXPYKVCKDB-GJWDPZFISA-N	11034695	C[C@@]12CCC[C@]([C@H]1CC[C@]34[C@H]2CC[C@H](C3)[C@@](C4)(CO)O)(C)OO	0.16	0.88	11034695	133	3.582	diterpenes		1
methyl-10-hydroperoxy-8E,12Z,15Z-octadecatrienoate	JZABNNCYXIODDU-UNABKFHLSA-N	5282873	CC/C=C\C/C=C\CC(/C=C/CCCCCCC(=O)OC)OO	0.16	0.88	5282873	96	5.901	Epoxy FA_19		1
di-(2-Methylpropyl)-phthalate	MGWAVDBGNNKXQV-UHFFFAOYSA-N	6782	CC(C)COC(=O)C1=CC=CC=C1C(=O)OCC(C)C	0.16	0.88	6782	122	3.102	acids, carbocyclic		1
Mochiquinone	ZUWXDDYTHMYYDD-SNVBAGLBSA-N	21775893	CC1=C(C(=C(C(=O)C1=O)[C@H](C)CCC=C(C)C)O)CO	0.16	0.88	21775893	82	2.521	sesquiterpenes		1
7-hydroxy-8-methoxycoumarin	HAQWEMHXSIRYBE-UHFFFAOYSA-N	5316302	COC1=C(C=CC2=C1OC(=O)C=C2)O	0.051	0.88	5316302	21	0.702	coumarins		1
Corchoionol C 9-glucoside	SWYRVCGNMNAFEK-AATRIKPKSA-N	13857517	CC1=CC(=O)CC(C1(/C=C/C(C)OC2C(C(C(C(O2)CO)O)O)O)O)(C)C	0.25	0.88	13857517	50	-0.464	glucosides		1
coproporphyrinogen III	NIUVHXTXUXOFEB-UHFFFAOYSA-N	321	CC1=C2CC3=C(C(=C(N3)CC4=C(C(=C(N4)CC5=C(C(=C(N5)CC(=C1CCC(=O)O)N2)C)CCC(=O)O)C)CCC(=O)O)CCC(=O)O)C	0.21	0.89	321	59	1.216	porphyrins		1
Taxchinin D	VETCXRGMQJYOHM-JGYXPHOZSA-N	5319881	CC1=C2[C@H]([C@@H]([C@@]3([C@H](C[C@@H](C(=C)[C@H]3[C@@H]([C@@]2(C[C@@H]1O)C(C)(C)O)OC(=O)C)O)OC(=O)C)C)OC(=O)C)OC(=O)C4=CC=CC=C4	0.21	0.89	5319881	28	1.225	taxoids		1
N,N-Dimethylhuperzine A	VSGZZLBLFBLCOE-WLRTZDKTSA-N	58451233	C/C=C/1\C2CC3=C(C1(CC(=C2)C)N(C)C)C=CC(=O)N3	0.051	0.89	58451233	173	0.826	sesquiterpenes		1
1-dodecanoyl-2-(7Z,10Z,13Z,16Z,19Z-docosapentaenoyl)-sn-glycerol	JVQNFGHRGHGHFJ-HFHUFTLQSA-N	56936320	CCCCCCCCCCCC(=O)OC[C@H](CO)OC(=O)CCCCC/C=C\C/C=C\C/C=C\C/C=C\C/C=C\CC	0.16	0.89	56936320	3	14.214	diglycerides		1
Glochidacuminoside C	DSTVWMFPWBECRJ-BMQHGUCVSA-N	21577091	C1CC(=CC[C@H]1O)CC(=O)OC[C@@H]2[C@H]([C@@H]([C@H]([C@@H](O2)OC(=O)CC3=CC[C@H](CC3)O)O)O)O	0.33	0.89	21577091	35	-1.607			1
2,3,4,5-tetranor-9-oxo-11R,15S-dihydroxy-13E-prostenoic acid	FPTFFTMXBKQFKC-JZKKULJYSA-N	6449794	CCCCC[C@@H](/C=C/[C@H]1[C@@H](CC(=O)[C@@H]1CCC(=O)O)O)O	0.29	0.89	6449794	26	1.241	prostaglandins f, synthetic	h	1
2,3-Dihydro-5-methylthiophene	KBUVXRDFMQNIPD-UHFFFAOYSA-N	559083	CC1=CCCS1	0.29	0.89	559083	184	1.388			1
Aigialone	YVCGKKHYXVEPMA-KHJVZFFJSA-N	10379937	CCCCCCC[C@H]1[C@]([C@H](C2=C(O1)O[C@H](C2=O)C)O)(C)O	0.29	0.89	10379937	179	3.727	acetals		1
3-(Methylthio)propanal	CLUWOWRTHNNBBU-UHFFFAOYSA-N	18635	CSCCC=O	0.37	0.89	18635	13	1.2	aldehydes		1
4-(beta-Methylaminoethyl)catechol	NGKZFDYBISXGGS-UHFFFAOYSA-N	4382	CNCCC1=CC(=C(C=C1)O)O	0.38	0.89	4382	49	0.44	catecholamines		1
L-2,5-Dihydrophenylalanine	FSZMHEMPLAVBQZ-QMMMGPOBSA-N	441444	C1C=CCC(=C1)C[C@@H](C(=O)O)N	0.38	0.89	441444	115	-1.227	cyclohexenes		1
ascorbigen	OMSJCIOTCFHSIT-KNUOEEMSSA-N	3081416	C1[C@@H]([C@@H]2[C@](O1)(C(C(=O)O2)(CC3=CNC4=CC=CC=C43)O)O)O	0.29	0.89	3081416	62	-0.71	indoles		1
Astaxanthin	MQZIGYBFDRPAKN-UWFIBFSHSA-N	5281224	CC1=C(C(C[C@@H](C1=O)O)(C)C)/C=C/C(=C/C=C/C(=C/C=C/C=C(/C=C/C=C(/C=C/C2=C(C(=O)[C@H](CC2(C)C)O)C)\C)\C)/C)/C	0.29	0.89	5281224	69	9.696	xanthophylls		1
(E)-Cinnamic alcohol	OOCCDEMITAIZTP-QPJJXVBHSA-N	5315892	C1=CC=C(C=C1)/C=C/CO	0.062	0.89	5315892	27	1.791	propanols		1
Chavicol	RGIBXDHONMXTLI-UHFFFAOYSA-N	68148	C=CCC1=CC=C(C=C1)O	0.062	0.89	68148	5	2.194	phenols		1
Isovaleraldehyde diethyl acetal	DDGBOLJFAMEBOE-UHFFFAOYSA-N	19695	CCOC(CC(C)C)OCC	0.033	0.89	19695	165	2.708	acetals		1
4-Methoxybenzyl glucoside	GRBSGJQPRONUPW-UHFFFAOYSA-N	22183154	COC1=CC=C(C=C1)COC2C(C(C(C(O2)CO)O)O)O	0.16	0.9	22183154	8	-0.908	glycosides		1
Icariside D2	OJDSCNUKKOKOQJ-RKQHYHRCSA-N	10614148	C1=CC(=CC=C1CCO)O[C@H]2[C@@H]([C@H]([C@@H]([C@H](O2)CO)O)O)O	0.16	0.9	10614148	8	-1.269	benzyl alcohols		1
salidroside	ILRCGYURZSFMEG-RKQHYHRCSA-N	159278	C1=CC(=CC=C1CCO[C@H]2[C@@H]([C@H]([C@@H]([C@H](O2)CO)O)O)O)O	0.16	0.9	159278	8	-1.071	phenols		1
4-Methylaesculetin	KVOJTUXGYQVLAJ-UHFFFAOYSA-N	5319502	CC1=CC(=O)OC2=CC(=C(C=C12)O)O	0.076	0.9	5319502	21	1.202	umbelliferones		1
Methylarbutin	SIXFVXJMCGPTRB-UJPOAAIJSA-N	80131	COC1=CC=C(C=C1)O[C@H]2[C@@H]([C@H]([C@@H]([C@H](O2)CO)O)O)O	0.076	0.9	80131	8	-0.331	glucosides		1
Salicin; Salicoside	NGFMICBWJRZIBI-UJPOAAIJSA-N	439503	C1=CC=C(C(=C1)CO)O[C@H]2[C@@H]([C@H]([C@@H]([C@H](O2)CO)O)O)O	0.076	0.9	439503	8	-1.216	benzyl alcohols		1
11-Hydroxy-9-tridecenoic acid	NSVPCFNUUARRKL-CSKARUKUSA-N	5318367	CCC(/C=C/CCCCCCCC(=O)O)O	0.016	0.9	5318367	20	3.528	OH-FA_18_1_1		1
Sarmentol D	MHIZHTGSWSNQQF-RHYQMDGZSA-N	16216409	C[C@@H]1C[C@@H](CC([C@H]1CC[C@@H](CO)O)(C)C)O	0.016	0.9	16216409	178	2.16	cyclohexanones		1
3alpha,21-dihydroxy-5alpha-pregnane-20-one	CYKYBWRSLLXBOW-CSFFQSOUSA-N	11957655	C[C@]12CC[C@H](C[C@@H]1CCC3C2CC[C@]4(C3CC[C@@H]4C(=O)CO)C)O	0.25	0.9	11957655	29	5.061	pregnanediones		1
8alpha,13R-Epoxy-14-labden-19-oic acid	POQLUTMXUBSNEN-UHFFFAOYSA-N	14589048	CC1(CCC2C3(CCCC(C3CCC2(O1)C)(C)C(=O)O)C)C=C	0.25	0.9	14589048	162	4.513	diterpenes		1
ent-16b-Methoxy-19-kauranoic acid	VYVVNCBNYVCVGC-UHFFFAOYSA-N	495571	CC12CCCC(C1CCC34C2CCC(C3)C(C4)(C)OC)(C)C(=O)O	0.25	0.9	495571	92	5.682	diterpenes	j	1
5,3',4'-Trihydroxy-7-methoxy-4-phenylcoumarin 5-O-xylosyl-(1->6)-glucoside	GXDJGKMWLJOJFR-OWKULCSLSA-N	44257551	COC1=CC2=C(C(=CC(=O)O2)C3=CC(=C(C=C3)O)O)C(=C1)O[C@H]4C([C@H]([C@@H](C(O4)CO[C@H]5C([C@H]([C@@H](CO5)O)O)O)O)O)O	0.041	0.91	44257551	83	-1.061	flavonoids		1
KAEMPFEROL-7-NEOHESPERIDOSIDE	ZEJXENDZTYVXDP-CSJHBIPPSA-N	5483905	C[C@H]1[C@@H]([C@H]([C@H]([C@@H](O1)O[C@@H]2[C@H]([C@@H]([C@H](O[C@H]2OC3=CC(=C4C(=C3)OC(=C(C4=O)O)C5=CC=C(C=C5)O)O)CO)O)O)O)O)O	0.041	0.91	5483905	19	-0.654	flavonols		1
Nodosin	WZYJEEIAFBHYJS-SONIPUFESA-N	10248089	CC1(CC[C@H]2[C@]3([C@@H]1[C@@H](OC3)O)[C@@H]4[C@@H](C[C@@H]5C[C@]4(C(=O)C5=C)C(=O)O2)O)C	0.041	0.91	10248089	105	1.117	diterpenes		1
pelargonidin 3,7-di-O-beta-D-glucoside	WPXSQNMAMZEQBN-ZOTFFYTFSA-O	72734295	C1=CC(=CC=C1C2=[O+]C3=CC(=CC(=C3C=C2O[C@H]4[C@@H]([C@H]([C@@H]([C@H](O4)CO)O)O)O)O)O[C@H]5[C@@H]([C@H]([C@@H]([C@H](O5)CO)O)O)O)O	0.041	0.91	72734295	19	-0.993	flavonoids		1
4-ethyl-5-methyl-2-propylthiazole	QHXZAOWOVRYQIR-UHFFFAOYSA-N	86065161	CCCC1=NC(=C(S1)C)CC	0.33	0.91	86065161	114	1.929			1
Kanokoside A	CHSDMOZSQFIUGK-MZHNZBIYSA-N	10457683	CC(C)CC(=O)O[C@H]1[C@H]2[C@H]([C@H]3[C@@H]([C@]2(CO)O)O3)C(=CO1)CO[C@H]4[C@@H]([C@H]([C@@H]([C@H](O4)CO)O)O)O	0.13	0.91	10457683	56	-1.823	glucosides		1
1-Palmitoyl-2-linoleoyl PE	HBZNVZIRJWODIB-NHCUFCNUSA-N	9546747	CCCCCCCCCCCCCCCC(=O)OC[C@H](COP(=O)(O)OCCN)OC(=O)CCCCCCC/C=C\C/C=C\CCCCC	0.29	0.91	9546747	70	13.709	phosphatidylethanolamines		1
1-tridecanoyl-2-(9Z,12Z-octadecadienoyl)-glycero-3-phosphocholine	VYIZOJIGQOJWGL-HFWMYYSASA-N	52922178	CCCCCCCCCCCCC(=O)OC[C@H](COP(=O)([O-])OCC[N+](C)(C)C)OC(=O)CCCCCCC/C=C\C/C=C\CCCCC	0.29	0.91	52922178	1	12.44	phosphatidylcholines		1
Penitricin D	RWCLCTYWAIRJIL-UHFFFAOYSA-N	10057442	C=C1C(C1=O)O	0.15	0.91	10057442	183	-0.626	cyclopropanes		1
Succinic anhydride	RINCXYDBBGOEEQ-UHFFFAOYSA-N	7922	C1CC(=O)OC1=O	0.48	0.91	7922	104	-0.439	succinates	m	1
beta-Damascenone	POIARNZEYGURDG-FNORWQNLSA-N	5366074	C/C=C/C(=O)C1=C(C=CCC1(C)C)C	0.051	0.91	5366074	98	3.407	norisoprenoids		1
(2R)-2-ethyl-2-hydroxybutanedioic acid	YVYGHRNLPUMVBU-ZCFIWIBFSA-N	5280519	CC[C@@](CC(=O)O)(C(=O)O)O	0.21	0.92	5280519	14	-1.006	dicarboxylic acids		1
2-Hydroxyjuglone	AQMHLTLDUPBBEF-UHFFFAOYSA-N	21035	C1=CC2=C(C(=C1)O)C(=CC(=O)C2=O)O	0.37	0.92	21035	53	-0.092	naphthoquinones		1
Coumarin-4-carboxylic acid	DORZTUIRBJRLFD-UHFFFAOYSA-N	605378	C1=CC=C2C(=C1)C(=CC(=O)O2)C(=O)O	0.37	0.92	605378	86	0.555	coumarins		1
Glucosan	TWNIBLMWSKIRAT-VFUOTHLCSA-N	2724705	C1[C@@H]2[C@H]([C@@H]([C@H]([C@H](O1)O2)O)O)O	0.21	0.92	2724705	9	-1.537	hexoses	l	1
Trimethylamine	GETQZCLCWQTVFV-UHFFFAOYSA-N	1146	CN(C)C	0.43	0.92	1146	116	0.063	amines		1
Caprolactam	JBKVHLHDHHXQEQ-UHFFFAOYSA-N	7768	C1CCC(=O)NCC1	0.25	0.92	7768	112	0.404	lactams		1
6-Hydroxykynurenic acid	CQUUHDQRJWXDPY-UHFFFAOYSA-N	440752	C1=CC2=C(C=C1O)C(=O)C=C(N2)C(=O)O	0.86	0.92	440752	51	0.373	xanthurenates		1
Zeanic acid	DVEVPRIOUKVFAM-UHFFFAOYSA-N	13988328	C1=CC2=C(C(=C1)O)NC(=O)C=C2C(=O)O	0.86	0.92	13988328	51	0.161	xanthurenates		1
1-tridecanoyl-2-(6Z,9Z,12Z-octadecatrienoyl)-glycero-3-phosphocholine	IMNIZIPMIQIJEG-FLNACLCOSA-N	52922180	CCCCCCCCCCCCC(=O)OC[C@H](COP(=O)([O-])OCC[N+](C)(C)C)OC(=O)CCCC/C=C\C/C=C\C/C=C\CCCCC	0.59	0.92	52922180	1	12.113	phosphatidylcholines		1
3E,9Z,12Z,15Z-octadecatetraenoic acid	JNIPNHCEUZIVID-BPJKAVOUSA-N	5282835	CC/C=C\C/C=C\C/C=C\CCCC/C=C/CC(=O)O	0.53	0.92	5282835	87	7.211	UnSaturated FA		1
4-hydroxy-5,6-dodecadiene-8,10-diynoic acid	JBHZDNMPKRGXNW-UHFFFAOYSA-N	10081620	CC#CC#CC=C=CC(CCC(=O)O)O	0.18	0.92	10081620	182	3.449			1
Anacine	UAOSLESQKDQZRL-KBPBESRZSA-N	11782827	CC(C)C[C@H]1C2=NC3=CC=CC=C3C(=O)N2[C@H](C(=O)N1)CCC(=O)N	0.21	0.92	11782827	85	0.191	quinazolines		1
Anofinic acid	AXICIBPYBONRSP-UHFFFAOYSA-N	5319235	CC1(C=CC2=C(O1)C=CC(=C2)C(=O)O)C	0.18	0.92	5319235	42	1.433	benzoates		1
Frustulosinol	PWAULXVZWSFORA-UHFFFAOYSA-N	11521285	CC(=C)C#CC1=C(C=CC(=C1CO)O)O	0.18	0.92	11521285	137	2.134	phenols		1
Jasmolone glucoside	NGPYRFLYLKLRDH-SNAWJCMRSA-N	131751338	CC/C=C/CC1=C(C(CC1=O)OC2C(C(C(C(O2)CO)O)O)O)C	0.21	0.92	131751338	50	0.241	norisoprenoids		1
Octadeca-6,9,12,15-tetraenoic acid	JIWBIWFOSCKQMA-UHFFFAOYSA-N	163841	CCC=CCC=CCC=CCC=CCCCCC(=O)O	0.53	0.92	163841	129	7.211	UnSaturated FA		1
PE 34:3; PE 16:0-18:3; [M+H]+	QEPGPOLSCPMSDZ-RGWCGLOOSA-N	52924147	CCCCC/C=C\C/C=C\CCCCCCCCCC(=O)O[C@H](COC(=O)CCCCCCC/C=C\CCCC)COP(=O)(O)OCCN	0.59	0.92	52924147	70	13.193	phosphatidylethanolamines		1
Plakolide A	CIUVHSRFRVWPDP-HFKYTIITSA-N	641587	CCCCCCCC/C=C/C=C/[C@@]1(CC(=C)C(=O)O1)C	0.53	0.92	641587	167	6.258	UnSaturated FA		1
(+)-Sattabacin	XPMYTBIJWHMOIJ-ZDUSSCGKSA-N	50901484	CC(C)CC(=O)[C@H](CC1=CC=CC=C1)O	0.42	0.92	50901484	101	2.253	ketones		1
Eremopetasinorone A	JJZRURWGJILXRH-RLCGTCKNSA-N	10584415	C[C@H]1C(=O)CC[C@H]2[C@@]1(C=C(C2)C(=O)C)C	0.42	0.92	10584415	12	1.219	diterpenes		1
ethyl 2-benzylbutanoate	QDCUBAFTOOPBFR-UHFFFAOYSA-N	62469	CCC(CC1=CC=CC=C1)C(=O)OCC	0.42	0.92	62469	101	3.239	acids, carbocyclic		1
3beta-hydroxy-4beta-methyl-5alpha-cholest-7-ene-4alpha-carbaldehyde	HCOOTBJPHHNRCV-AQTSNUJDSA-N	21145202	C[C@H](CCCC(C)C)[C@H]1CC[C@@H]2[C@@]1(CC[C@H]3C2=CC[C@@H]4[C@@]3(CC[C@@H]([C@@]4(C)C=O)O)C)C	0.93	0.93	21145202	33	10.804	cholestenones		1
4alpha-hydroxymethyl-ergosta-7,24(241)-dien-3beta-ol	QFGCPIMZVWPNNF-KMPIVKRFSA-N	102515391	C[C@H](CCC(=C)C(C)C)[C@H]1CC[C@@H]2[C@@]1(CC[C@H]3C2=CC[C@@H]4[C@@]3(CC[C@@H]([C@H]4CO)O)C)C	0.93	0.93	102515391	7	9.889	cholestadienols		1
5alpha-Stigmastan-3,6-dione	HMMVBUVVQLUGQA-UMQMBAGDSA-N	13992092	CC[C@H](CC[C@@H](C)[C@H]1CC[C@@H]2[C@@]1(CC[C@H]3[C@H]2CC(=O)[C@@H]4[C@@]3(CCC(=O)C4)C)C)C(C)C	0.93	0.93	13992092	31	10.164	cholestenones		1
9S,15S-dihydroxy-11-oxo-15-methyl-5Z,13E-prostadienoic acid	CTXLUMAOXBULOZ-QEQARHSSSA-N	5283051	CCCCC[C@@](C)(/C=C/[C@@H]1[C@H]([C@H](CC1=O)O)C/C=C\CCCC(=O)O)O	0.48	0.93	5283051	26	3.014	prostaglandins f, synthetic	h	1
alpha-Tocomonoenol	ZYCUYLKDCYFZAS-UHFFFAOYSA-N	49869866	CC1=C(C2=C(CCC(O2)(C)CCCC(C)CCCC(C)CCC=C(C)C)C(=C1O)C)C	0.93	0.93	49869866	147	9.838	benzopyrans	e	1
Betaenone A	FHJXKTOXQHRDTL-GXDHUFHOSA-N	5478031	CCC(C)C1C2(C3C(CC(CC3C(C1(C)O)(/C(=C/O)/C2=O)O)(C)O)C)C	0.48	0.93	5478031	179	3.466			1
Sanguisorbin E	SWZMTTVYUGMJST-REBHWVKHSA-N	71587115	C[C@@H]1CC[C@@]2(CC[C@@]3(C(=CC[C@H]4[C@]3(CC[C@@H]5[C@@]4(CC[C@@H](C5(C)C)O[C@@H]6[C@@H]([C@H]([C@H](CO6)O)O)O)C)C)[C@@H]2[C@H]1C)C)C(=O)O[C@H]7[C@@H]([C@H]([C@@H]([C@H](O7)CO)O)OC(=O)C)O	0.091	0.93	71587115	157	6.665	saponins		1
Deoxyeritadenine	NWPWVFAEENVVJM-UHFFFAOYSA-N	5318134	C1=NC(=C2C(=N1)N(C=N2)CCC(C(=O)O)O)N	0.59	0.93	5318134	48	-1.849	deoxyadenosines		1
3-Methyl-5-pentyl-2-furannonanoic acid	TUQVXFOSXOCQCM-UHFFFAOYSA-N	3085134	CCCCCC1=CC(=C(O1)CCCCCCCCC(=O)O)C	0.48	0.93	3085134	30	5.684	Epoxy FA_19		1
Isolinderanolide B	FCLYKYQBTSMTJB-SOBQPUOHSA-N	53308122	CCCCCCCCCCCCC/C=C\1/[C@H](C(=C)OC1=O)O	0.48	0.93	53308122	143	6.94	lignans		1
methyl 9,10-epoxy-12,15-octadecadienoate	WJRQEOOGBUSIOJ-OCJIRGAFSA-N	5283019	CC/C=C/C/C=C/CC1C(O1)CCCCCCCC(=O)OC	0.48	0.93	5283019	96	5.878	Epoxy FA_19		1
(4Z,9a)-9-(3-Methyl-2-butenoyloxy)-4,10(14)-oplopadien-3-one	MZPCWAQWDXGSCO-VGOFMYFVSA-N	131751595	C/C=C\1/C2C(CC(C(=C)C2CC1=O)OC(=O)C=C(C)C)C(C)C	0.33	0.93	131751595	60	3.768	sesquiterpenes		1
11-oxo-5Z,9,12E,14E-prostatetraenoic acid	VHRUMKCAEVRUBK-GODQJPCRSA-N	5311211	CCCCC/C=C/C=C/1\[C@H](C=CC1=O)C/C=C\CCCC(=O)O	0.33	0.93	5311211	154	5.339	lactones		1
2-O-Methylxylose	ALNDFFUAQIVVPG-SRQIZXRXSA-N	14536300	CO[C@@H](C=O)[C@H]([C@@H](CO)O)O	0.076	0.93	14536300	145	-2.134	pentoses		1
3,4,5-trihydroxy-hexanoic acid	GANHVRLFUFUPED-UHFFFAOYSA-N	5282934	CC(C(C(CC(=O)O)O)O)O	0.076	0.93	5282934	14	-1.843	sugar acids		1
3beta-hydroxy-9beta-pimara-7,15-diene-19,6beta-olide	SPZLJXUKZRAIQP-KSYFULEYSA-N	21596475	C[C@]1(CC[C@@H]2C(=C[C@@H]3[C@@H]4[C@@]2(CC[C@@H]([C@@]4(C(=O)O3)C)O)C)C1)C=C	0.33	0.93	21596475	162	4.076	diterpenes		1
L-fucopyranose	SHZGCJCMOBCMKK-DHVFOXMCSA-N	17106	C[C@H]1[C@H]([C@H]([C@@H](C(O1)O)O)O)O	0.076	0.93	17106	9	-0.994	hexoses	l	1
L-Fuculose	QZNPNKJXABGCRC-LFRDXLMFSA-N	6857362	C[C@@H]([C@H]([C@H](C(=O)CO)O)O)O	0.076	0.93	6857362	14	-2.707	hexoses		1
Petasin	ISTBXSFGFOYLTM-NZEDGPFZSA-N	5281526	C/C=C(/C)\C(=O)O[C@@H]1CCC2=CC(=O)[C@@H](C[C@@]2([C@H]1C)C)C(=C)C	0.33	0.93	5281526	60	3.094	sesquiterpenes		1
(-)-Waol A	QXZDESIVIREXNJ-XQJSVKFYSA-N	10354084	C/C=C/[C@@H]1[C@@H](C=C2[C@@H](O1)[C@@H](OC2=O)/C=C/C)O	0.33	0.93	10354084	143	1.742	lactones		1
Diphenylamine	DMBHHRLKUKUOEG-UHFFFAOYSA-N	11487	C1=CC=C(C=C1)NC2=CC=CC=C2	0.66	0.93	11487	174	1.894	amines		1
alpha,4-Dimethylstyrene	MMSLOZQEMPDGPI-UHFFFAOYSA-N	62385	CC1=CC=C(C=C1)C(=C)C	0.39	0.93	62385	88	3.721	benzylidene compounds		1
1,2-di-(9Z,12Z,15Z-octadecatrienoyl)-sn-glycerol	RAPBJBKXYYMYAY-CGENZCGBSA-N	9543745	CC/C=C\C/C=C\C/C=C\CCCCCCCC(=O)OC[C@H](CO)OC(=O)CCCCCCC/C=C\C/C=C\C/C=C\CC	0.66	0.93	9543745	3	14.836	diglycerides		1
5,7-Dihydroxy-3',4'-dimethoxy-5'-prenylisoflavone	RQIDYCZAYSCRKC-UHFFFAOYSA-N	44257310	CC(=CCC1=C(C(=CC(=C1)C2=COC3=CC(=CC(=C3C2=O)O)O)OC)OC)C	0.25	0.93	44257310	2	2.959	isoflavones		1
Dicitrinin B	DEZZBYAETRDOKW-YJFSRANCSA-N	11552675	C[C@@H]1[C@H](OC2=C3C(=C(C(=C12)C)O)C4=C5C(=CC(=O)C(=C5[C@@H]([C@H](O4)C)C)O)O3)C	0.25	0.93	11552675	54	3.145	flavonols		1
Licoricone	GGWMNTNDTRKETA-UHFFFAOYSA-N	5319013	CC(=CCC1=C(C=C(C(=C1OC)C2=COC3=C(C2=O)C=CC(=C3)O)O)OC)C	0.25	0.93	5319013	2	3.227	isoflavones		1
16,17-epoxy-4Z,7Z,10Z,12E,14E,19Z-docosahexaenoic acid	XLYRHVKBJYDBOS-HXSPUPMESA-N	16061141	CC/C=C\CC1C(O1)/C=C/C=C/C=C\C/C=C\C/C=C\CCC(=O)O	0.42	0.94	16061141	160	6.368	EpDPE		1
2-Hydroxy-6-(8,11,14-pentadecatrienyl)benzoic acid	QUVGEKPNSCFQIR-AOSYACOCSA-N	5388781	C=CC/C=C/C/C=C/CCCCCCCC1=C(C(=CC=C1)O)C(=O)O	0.42	0.94	5388781	43	8.141	anacardic acids		1
Siccanochromene B	OAQYEIUJYLXPKM-KSEOMHKRSA-N	101354112	CC1=CC(=C2C=C[C@](OC2=C1)(C)CC[C@@H]3[C@@]4(CCCC3(C)C)CO4)O	0.42	0.94	101354112	152	4.914	terpenes		1
3E,5E-tridecadienoic acid	PTYZGNZCLHAQEB-BNFZFUHLSA-N	5312396	CCCCCCC/C=C/C=C/CC(=O)O	0.026	0.94	5312396	87	5.092	UnSaturated FA		1
4-Feruloylquinic acid	VTMFDSJJVNQXLT-XQCMRRNBSA-N	10177048	COC1=C(C=CC(=C1)/C=C/C(=O)OC2[C@@H](CC(C[C@H]2O)(C(=O)O)O)O)O	0.25	0.94	10177048	93	-1.505	caffeic acids		1
alpha-Cyclogeraniol acetate	FTIUTTJEFHWCSA-UHFFFAOYSA-N	524247	CC1=C(C(CCC1)(C)C)COC(=O)C	0.026	0.94	524247	108	2.797			1
Cnidioside A	OHMWGMHIZWOKHV-USACIQFYSA-N	21592256	C1=COC2=CC(=C(C=C21)CCC(=O)O)O[C@H]3[C@@H]([C@H]([C@@H]([C@H](O3)CO)O)O)O	0.25	0.94	21592256	135	-0.734	glycosides		1
Methyl (2E,6Z)-dodecadienoate	IYSZVOVZPVKXIJ-OFALOCIGSA-N	6438202	CCCCC/C=C\CC/C=C/C(=O)OC	0.026	0.94	6438202	131	4.988	UnSaturated FA		1
Lucidumoside B	MPELAWXSOZTBPF-ASNPJKIBSA-N	101093178	CC[C@@H]1[C@@H](C(=CO[C@H]1O[C@H]2[C@@H]([C@H]([C@@H]([C@H](O2)CO)O)O)O)C(=O)OC)CC(=O)OCCC3=CC(=C(C=C3)O)O	0.25	0.94	101093178	97	0.246	iridoids		1
Echinenone	QXNWZXMBUKUYMD-QQGJMDNJSA-N	5281236	CC1=C(C(CCC1)(C)C)/C=C/C(=C/C=C/C(=C/C=C/C=C(\C)/C=C/C=C(\C)/C=C/C2=C(C(=O)CCC2(C)C)C)/C)/C	0.53	0.94	5281236	150	12.761	carotenoids		1
2-(15S-hydroxy-5Z,8Z,11Z,13E-eicosatetraenoyl)-sn-glycerol	FCHYNXGUKIEWGL-BPVVGZHASA-N	10200684	CCCCC[C@@H](/C=C/C=C\C/C=C\C/C=C\CCCC(=O)OC(CO)CO)O	0.48	0.94	10200684	3	5.353	diglycerides		1
Pregnacetal	KYGPNWVAMZIKIS-FZNLMXJDSA-N	102026325	C[C@H]([C@]1(C(=O)C[C@@H]2[C@@]1(CC[C@H]3[C@H]2CC[C@@H]4[C@@]3(CCC(C4)(OC)OC)C)C)O)O	0.48	0.94	102026325	29	4.49			1
10'-Apo-beta-caroten-10'-al	PJEHRCCPERVGEC-FLHUAPOTSA-N	6450190	CC1=C(C(CCC1)(C)C)/C=C/C(=C/C=C/C(=C/C=C/C=C(\C)/C=C/C=O)/C)/C	0.29	0.94	6450190	6	8.809	carotenoids		1
9-cis-10'-Apo-beta-carotenal	PJEHRCCPERVGEC-OLTPUEGQSA-N	70678813	CC1=C(C(CCC1)(C)C)/C=C/C(=C\C=C\C(=C\C=C\C=C(/C)\C=C\C=O)\C)/C	0.29	0.94	70678813	6	8.809	carotenoids		1
1-(9S,13S-12-oxo-11,15Z-phytodienoyl)-2-(7Z,10Z,13Z-hexadecatrienoyl)-3-O-(beta-D-galactosyl)-sn-glycerol	FUNBGYKDUVXSCV-ZUWKZNHQSA-N	52922105	CC/C=C\C/C=C\C/C=C\CCCCCC(=O)O[C@@H](CO[C@H]1C(C([C@H]([C@H](O1)CO)O)O)O)COC(=O)CCCCCCC[C@H]2[C@H](C=CC2=O)C/C=C\CC	0.59	0.94	52922105	35	9.955	galactolipids		1
2,5-Dimethoxy-4-(2-propenyl)phenol	WPWFNFQROATLTG-UHFFFAOYSA-N	11052523	COC1=CC(=C(C=C1CC=C)OC)O	0.33	0.94	11052523	95	1.984	anisoles		1
coniferyl alcohol 9-methyl ester	SBENKNZHVXGNTP-ONEGZZNKSA-N	5319469	COC/C=C/C1=CC(=C(C=C1)O)OC	0.33	0.94	5319469	10	0.935	phenols		1
Thiiranebutanenitrile	GWYOVZVXBRVBBE-UHFFFAOYSA-N	148822	C1C(S1)CCCC#N	0.59	0.95	148822	79	1.212	nitriles		1
1-dodecanoyl-2-(4Z,7Z,10Z,13Z,16Z,19Z-docosahexaenoyl)-sn-glycerol	YMDAKYHPHHIDDO-QZXJYXSHSA-N	56936321	CCCCCCCCCCCC(=O)OC[C@H](CO)OC(=O)CC/C=C\C/C=C\C/C=C\C/C=C\C/C=C\C/C=C\CC	0.29	0.95	56936321	3	13.887	diglycerides		1
Hericene C	MUPDKCFZUFURPT-QCKNELIISA-N	92035057	CCCCCCCCCCCCCCCCCC(=O)OCC1=CC(=C(C(=C1C=O)O)C/C=C(\C)/CCC=C(C)C)OC	0.29	0.95	92035057	2	13.135	phenols		1
N-Methylpyrrolidine	AVFZOVWCLRSYKC-UHFFFAOYSA-N	8454	CN1CCCC1	0.71	0.95	8454	181	0.569	pyrrolidines		1
Piperidine	NQRYJNQNLNOLGT-UHFFFAOYSA-N	8082	C1CCNCC1	0.71	0.95	8082	11	0.688	piperidines	i	1
5,6(R)-undecadien-8,10-diyn-1-ol	MRHLMUSHMPEPEM-UHFFFAOYSA-N	101409822	C#CC#CC=C=CCCCCO	0.51	0.95	101409822	107	4.145			1
Bonaspectin H	YBRUQLUYJQSDFT-OHHKLZRASA-N	11735093	C[C@H]1[C@H]([C@@H](O[C@@H]1C2=CC(=C(C(=C2)OC)OC)OC)C3=CC(=C(C(=C3)OC)O[C@@H](C)[C@@H](C4=CC(=C(C(=C4)OC)OC)OC)OC(=O)C)OC)C	0.29	0.95	11735093	146	5.189	phenols		1
Dehydrophytosphingosine	CQKNELOTFUSOTP-HMTIOLNVSA-N	14757418	CCCCCCCCC/C=C/CCC[C@H]([C@H]([C@H](CO)N)O)O	0.66	0.95	14757418	36	4.511	macrolides		1
2-Methylbenzaldehyde	BTFQKIATRPGRBS-UHFFFAOYSA-N	10722	CC1=CC=CC=C1C=O	0.043	0.95	10722	25	1.455	aldehydes		1
4-Hydroxystyrene; 4-Vinylphenol	FUGYGGDSWSUORM-UHFFFAOYSA-N	62453	C=CC1=CC=C(C=C1)O	0.043	0.95	62453	5	1.801	phenols		1
Dihydrobenzofuran	HBEDSQVIWPRPAY-UHFFFAOYSA-N	10329	C1COC2=CC=CC=C21	0.043	0.95	10329	140	1.068	benzofurans		1
oct-7-en-3,5-diyn-1-ol	AGWFAJXETXIOEE-UHFFFAOYSA-N	15503524	C=CC#CC#CCCO	0.043	0.95	15503524	107	1.686			1
phenylacetaldehyde	DTUQWGWMVIHBKE-UHFFFAOYSA-N	998	C1=CC=C(C=C1)CC=O	0.043	0.95	998	25	1.667	aldehydes		1
Phenylacetaldoxime	CXISHLWVCSLKOJ-UHFFFAOYSA-N	99748	C1=CC=C(C=C1)CC=NO	0.043	0.95	99748	117	1.91	oximes		1
N-methyl-5Z,8Z,11Z,14Z-eicosatetraenoyl amine	HTAWYBRCXMQDBL-ZKWNWVNESA-N	5283392	CCCCC/C=C\C/C=C\C/C=C\C/C=C\CCCC(=O)NC	0.56	0.95	5283392	115	8.139			1
1-tridecanoyl-sn-glycero-3-phosphocholine	WNRCJJWBAXNAPE-HXUWFJFHSA-N	24779450	CCCCCCCCCCCCC(=O)OC[C@H](COP(=O)([O-])OCC[N+](C)(C)C)O	0.48	0.95	24779450	71	3.755	lysophosphatidylcholines		1
Yesoxine	GNLOQQMIJBCREP-ZMPFHXPBSA-N	102337940	CC(=O)O[C@H]1CC[C@]2(CN(C3[C@]14[C@@H]2CC3C56[C@H]4CCC(C5)([C@]7([C@H]6O)CO7)OC(=O)C)C)C	0.11	0.95	102337940	176	1.808			1
Gravolenic acid	DABSIZUNYJTFDJ-ARJAWSKDSA-N	131751501	CC(C)(C1CC2=C(O1)C(=CC(=C2O)O)/C=C\C(=O)O)O	0.16	0.96	131751501	95	0.866	benzofurans		1
Zhepiresinol	BYXOLWYJKZALLQ-OUJBWJOFSA-N	44421317	COC1=CC(=CC(=C1OC)OC)[C@@H]2[C@H]3COC(=O)[C@H]3CO2	0.16	0.96	44421317	146	0.577	phenols		1
Luvungin A	XFBKYNDAKVXPHE-NITHGSSBSA-N	101193284	CC(=O)O[C@@H]1[C@H](C[C@@H](O1)[C@H]2C(O2)(C)C)[C@@H]3CC=C4[C@]3(CC[C@H]5[C@]4([C@@H](C[C@@H]6[C@@]5(CCC(=O)OC6(C)C)C)O)C)C	0.48	0.96	101193284	157	5.353	saponins		1
Thiiranepropanenitrile	ZAGXORSINWAUSP-UHFFFAOYSA-N	100582	C1C(S1)CCC#N	0.42	0.96	100582	79	0.854	nitriles		1
Goniothalesdiol A	KDINCHVBSLYDMN-UVLXDEKHSA-N	16079978	COC(=O)C[C@H]1C[C@@H]([C@@H]([C@H](O1)C2=CC=CC=C2)O)O	0.11	0.96	16079978	28	0.346	furans		1
Sapidolide A	OZRZMHKATMSFPV-UHFFFAOYSA-N	85214158	CC12C3CCC1(C4C(C(C2(OC3)O)OC4=O)C=C)O	0.11	0.96	85214158	172	0.158	sesquiterpenes		1
(2R*,3R*)-1,2,3-Butanetriol	YAXKTBLXMTYWDQ-UHFFFAOYSA-N	20497	CC(C(CO)O)O	0.59	0.96	20497	34	-1.42	butylene glycols		1
1-Deoxythreitol	YAXKTBLXMTYWDQ-QWWZWVQMSA-N	6398419	C[C@H]([C@@H](CO)O)O	0.59	0.96	6398419	34	-1.42	butylene glycols		1
4-Methylsulfinylbutyl isothiocyanate	SUVMJBTUFCVSAD-SNVBAGLBSA-N	9577379	C[S@@](=O)CCCCN=C=S	0.42	0.96	9577379	18	1.175	isothiocyanates		1
Sulforaphane	SUVMJBTUFCVSAD-UHFFFAOYSA-N	5350	CS(=O)CCCCN=C=S	0.42	0.96	5350	18	1.175	isothiocyanates		1
(2R)-2-hydroxy-2-methylbutanenitrile	VMEHOTODTPXCKT-RXMQYKEDSA-N	12650900	CC[C@](C)(C#N)O	0.79	0.96	12650900	58	-0.012	nitriles		1
1-Methoxy-2,4-dimethylbenzene	UJCFZCTTZWHRNL-UHFFFAOYSA-N	81221	CC1=CC(=C(C=C1)OC)C	0.42	0.96	81221	45	1.84	anisoles		1
2E,4E,6E-Nonatrienal	XHDSWFFUGPJMMN-ARQDATDDSA-N	15755823	CC/C=C/C=C/C=C/C=O	0.42	0.96	15755823	23	2.669	aldehydes		1
3-Phenylpropanol	VAJVDSVGBWFCLW-UHFFFAOYSA-N	31234	C1=CC=C(C=C1)CCCO	0.42	0.96	31234	27	1.742	propanols		1
N-Methyl-2-pyrrolidone	SECXISVLQFMRJM-UHFFFAOYSA-N	13387	CN1CCCC1=O	0.79	0.96	13387	181	-0.17	pyrrolidinones		1
1-pentan-3-one	FDPIMTJIUBPUKL-UHFFFAOYSA-N	7288	CCC(=O)CC	0.53	0.96	7288	13	0.691	ketones		1
2-Methyl-3-buten-1-ol	NVGOATMUHKIQQG-UHFFFAOYSA-N	94292	CC(CO)C=C	0.53	0.96	94292	100	0.778	hexanols		1
3-Methyl-butanal	YGHRJJRRZDOVPD-UHFFFAOYSA-N	11552	CC(C)CC=O	0.53	0.96	11552	13	1.664	aldehydes		1
Hippuric acid	QIAFMBKCNZACKA-UHFFFAOYSA-N	464	C1=CC=C(C=C1)C(=O)NCC(=O)O	0.21	0.96	464	177	0.154	hippurates		1
Pentanal	HGBOYTHUEUWSSQ-UHFFFAOYSA-N	8063	CCCCC=O	0.53	0.96	8063	13	1.725	aldehydes		1
Prenol	ASUAYTHWZCLXAN-UHFFFAOYSA-N	11173	CC(=CCO)C	0.53	0.96	11173	64	0.702	fatty alcohols		1
(E)-2-hexenol	ZCHHRLHTBGRGOT-SNAWJCMRSA-N	5318042	CCC/C=C/CO	0.48	0.96	5318042	64	1.673	hexanols		1
3Z-hexenol	UFLHIIWVXFIJGU-ARJAWSKDSA-N	5281167	CC/C=C\CCO	0.48	0.96	5281167	100	1.473	hexanols		1
Hexanal	JARKCYVAAOWBJS-UHFFFAOYSA-N	6184	CCCCCC=O	0.48	0.96	6184	13	2.294	aldehydes		1
Hexylamine	BMVXCPBXGZKUPN-UHFFFAOYSA-N	8102	CCCCCCN	0.48	0.96	8102	11	1.922	amines	i	1
Raphanusanin	BVYUPEKENRMVJK-SNAWJCMRSA-N	9989511	CS/C=C/1\CCNC1=S	0.59	0.96	9989511	11	1.145	pyrrolidines	i	1
2'-Hydroxyflexixanthin	KNOCSVIWFHUSCQ-WQVZEAMXSA-N	102146316	CC1=C(C(C[C@@H](C1=O)O)(C)C)/C=C/C(=C/C=C/C(=C/C=C/C=C(\C)/C=C/C=C(\C)/C=C/C=C(\C)/C=C/C(C(C)(C)O)O)/C)/C	0.79	0.96	102146316	82	9.944	xanthophylls		1
4'-hydroxyadonixanthin	DNKQGUYVWUAYIE-YNMKFKMASA-N	131841604	CC1=C(C(C[C@@H](C1O)O)(C)C)/C=C/C(=C/C=C/C(=C/C=C/C=C(\C)/C=C/C=C(\C)/C=C/C2=C(C(=O)[C@H](CC2(C)C)O)C)/C)/C	0.79	0.96	131841604	82	9.373	xanthophylls		1
Mytiloxanthin	WSLGBPCJDUQFND-BBPSKTQQSA-N	11365423	CC1=C(C(C[C@@H](C1)O)(C)C)C#C/C(=C/C=C/C(=C/C=C/C=C(\C)/C=C/C=C(\C)/C(=C/C(=O)[C@@]2(C[C@H](CC2(C)C)O)C)/O)/C)/C	0.79	0.96	11365423	89	9.144	cyclopentanes		1
Mytiloxanthinone	AEOORGIQHLESFZ-WMOUBNDNSA-N	23424843	CC1=C(C(C[C@@H](C1)O)(C)C)C#C/C(=C/C=C/C(=C/C=C/C=C(\C)/C=C/C=C(\C)/C(=C/C(=O)[C@@]2(CC(=O)CC2(C)C)C)/O)/C)/C	0.79	0.96	23424843	89	8.735	cyclopentanes		1
2-Hydroxy-4-imino-2,5-cyclohexadienone	QJCKLXINPRUZGR-UHFFFAOYSA-N	20512798	C1=CC(=O)C(=O)C=C1N	0.93	0.97	20512798	115	-0.72			1
Niacin	PVNIIMVLHYAWGP-UHFFFAOYSA-N	938	C1=CC(=CN=C1)C(=O)O	0.93	0.97	938	81	-0.508	nicotinic acids		1
nitrobenzene	LQNUZADURLCDLV-UHFFFAOYSA-N	7416	C1=CC=C(C=C1)[N+](=O)[O-]	0.93	0.97	7416	174	1.244	nitrobenzenes		1
Picolinic acid	SIOXPEMLGUPBBT-UHFFFAOYSA-N	1018	C1=CC=NC(=C1)C(=O)O	0.93	0.97	1018	124	-0.102	picolinic acids		1
5-amino-6-(5-phospho-D-ribitylamino)uracil	RQRINYISXYAZKL-RPDRRWSUSA-N	18666812	C([C@@H]([C@@H]([C@@H](COP(=O)(O)O)O)O)O)NC1=C(C(=O)NC(=O)N1)N	0.42	0.97	18666812	84	-4.325			1
5-Amino-6-(5'-phosphoribosylamino)uracil	LZEXYCAGPMYXLX-UMMCILCDSA-N	439462	C([C@@H]1[C@H]([C@H]([C@@H](O1)NC2=C(C(=O)NC(=O)N2)N)O)O)OP(=O)(O)O	0.42	0.97	439462	84	-3.413			1
Scammonic acid A	DGBZNFIHNGAZOG-DNYNKTQFSA-N	14704611	CCCCC[C@@H](CCCCCCCCCC(=O)O)O[C@H]1[C@@H]([C@H]([C@@H]([C@H](O1)C)O)O)O[C@H]2[C@@H]([C@H]([C@@H]([C@H](O2)CO)O)O)O[C@H]3[C@@H]([C@@H]([C@H]([C@@H](O3)C)O[C@H]4[C@@H]([C@H]([C@@H]([C@H](O4)C)O)O)O)O)O	0.79	0.97	14704611	9	1.875	glycosides	l	1
Bis(p-methylbenzylidene)sorbitol	LQAFKEDMOAMGAK-RLCYQCIGSA-N	6850837	CC1=CC=C(C=C1)C2OC[C@H]3[C@@H](O2)[C@H](OC(O3)C4=CC=C(C=C4)C)[C@@H](CO)O	0.076	0.97	6850837	75	1.208	piperazines		1
Porson	IFQDEGDKLBEYHN-UHFFFAOYSA-N	85180765	COC1=C(C(=C2C=C1CCCCC(=O)C(CC3=CC2=C(C=C3)O)O)OC)OC	0.076	0.97	85180765	74	1.796	catechols		1
Tashironin	BRRTVYWNYBLCAX-JHMPXYSCSA-N	16729380	C[C@@H]1CC[C@]2(C13CC(=O)C4(C2(CO[C@@]4([C@@H]3O)OC(=O)C5=CC=CC=C5)C)C)O	0.076	0.97	16729380	28	1.21	taxoids		1
3-(1-Carboxyvinyloxy)-benzoic acid	HGVAHYJMDVROLE-UHFFFAOYSA-N	23844017	C=C(C(=O)O)OC1=CC=CC(=C1)C(=O)O	0.33	0.97	23844017	148	0.67	hydroxybenzoates		1
[10]-Gingerdiol	LGSIUDXMEDKEPY-OALUTQOASA-N	101572265	CCCCCCCCC[C@@H](C[C@H](CCC1=CC(=C(C=C1)O)OC)O)O	0.86	0.97	101572265	10	4.854	lignans		1
1,10Z-heptadecadiene-2,3R-dicarboxylic acid	BQGIGMHUCMNPDK-OEIFXAAASA-N	52921869	CCCCCCCC/C=C\CCCCCC[C@H](C(=C)C(=O)O)C(=O)O	0.86	0.97	52921869	149	7.827	O=FA_21_3		1
Sterebin L	KOMLQPBMYPUDGX-GPLUPSNSSA-N	21589506	C/C(=C/COC)/C=C/[C@@H]1[C@]2(CCCC([C@@H]2[C@H]([C@@H]([C@@]1(C)O)O)O)(C)C)C	0.86	0.97	21589506	65	4.611	sterols		1
(2'S,5'R)-4-methyl-l-(5'-methyl-2',3',4',5'-tetrahydro[2' ',3' '-bifuran]-5'-yl)pentan-2-one	WOFDWNOSFDVCDF-LSDHHAIUSA-N	120744	CC(C)CC(=O)C[C@]1(CC[C@H](O1)C2=COC=C2)C	0.79	0.98	120744	30	2.57	sesquiterpenes		1
7,3',4'-Trihydroxyflavone 7-rutinoside	XEGFGSKULOVWMZ-WHURFGGPSA-N	44257576	CC1[C@@H]([C@@H](C([C@@H](O1)OCC2[C@H]([C@@H](C([C@@H](O2)OC3=CC4=C(C=C3)C(=O)C=C(O4)C5=CC(=C(C=C5)O)O)O)O)O)O)O)O	0.25	0.98	44257576	4	-0.841	flavonoids	n	1
7,8-diaminopelargonate	KCEGBPIYGIWCDH-JGVFFNPUSA-O	28145934	C[C@@H]([C@@H](CCCCCC(=O)[O-])[NH3+])[NH3+]	0.25	0.98	28145934	113	0.925			1
Lactaronecatorin A	ASKJTZIKSPCIKT-UHFFFAOYSA-N	10015003	CC(CC1=C(COC1=O)CO)C2=CCC(C2)(C)C	0.79	0.98	10015003	63	2.762		a	1
Patuletin 7-[6''-(2-methylbutyryl)-glucoside]	SFYSEZGEYNZKDD-OOSYDIOPSA-N	44259852	CCC(C)C(=O)OCC1[C@H]([C@@H](C([C@@H](O1)OC2=C(C(=C3C(=C2)OC(=C(C3=O)O)C4=CC(=C(C=C4)O)O)O)OC)O)O)O	0.25	0.98	44259852	4	1.926	glycosides	n	1
pelargonidin-3-O-rutinoside	QCORKUZRFLLFCU-ASZXTAQUSA-N	443918	C[C@H]1[C@@H]([C@H]([C@H]([C@@H](O1)OC[C@@H]2[C@H]([C@@H]([C@H]([C@@H](O2)OC3=C(OC4=CC(=O)C=C(C4=C3)O)C5=CC=C(C=C5)O)O)O)O)O)O)O	0.25	0.98	443918	77	-1.002	flavonoids		1
pelargonidin-3-O-rutinoside-5-O-beta-D-glucoside	VNQNDWIMXDWLOS-WHZYSMHESA-N	90658862	C[C@H]1[C@@H]([C@H]([C@H](C(O1)OC[C@H]2[C@@H]([C@H]([C@@H](C(O2)OC3=C(OC4=CC(=O)C=C(C4=C3)OC5[C@@H]([C@H]([C@@H]([C@H](O5)CO)O)O)O)C6=CC=C(C=C6)O)O)O)O)O)O)O	0.48	0.98	90658862	77	-2.308	glycosides		1
Xanthoxin	ZTALKMXOHWQNIA-TVBSHJCBSA-N	5282222	C/C(=C/C=O)/C=C/[C@]12[C@](O1)(C[C@H](CC2(C)C)O)C	0.79	0.98	5282222	44	1.67	carotenoids	d	1
10-hydroxy-2E,8E-Decadiene-4,6-diynoic acid	YKLIFQPPZZVFPR-KQQUZDAGSA-N	9543616	C(CC#C/C=C/C(=O)O)/C=C/CO	0.93	0.98	9543616	24	1.156	UnSaturated FA	f	1
Arabidopside B	SYJOSMLJXIQXFJ-BIZWRPQDSA-N	21580076	CC/C=C\CC1C(C=CC1=O)CCCCCCCC(=O)OC[C@H](CO[C@H]2[C@@H]([C@H]([C@H]([C@H](O2)CO)O)O)O)OC(=O)CCCCCCCC3C=CC(=O)C3C/C=C\CC	0.66	0.98	21580076	35	8.458	galactolipids		1
Herniarin	LIIALPBMIOVAHH-UHFFFAOYSA-N	10748	COC1=CC2=C(C=C1)C=CC(=O)O2	0.93	0.98	10748	21	1.051	umbelliferones		1
2-hydroxy-6-pentadecylbenzoic acid	ADFWQBGTDJIESE-UHFFFAOYSA-N	167551	CCCCCCCCCCCCCCCC1=C(C(=CC=C1)O)C(=O)O	0.86	0.98	167551	43	9.161	anacardic acids		1
ent-16b,19-Kauranediol 19-acetate	AELNFENJKQXLPW-UHFFFAOYSA-N	630219	CC(=O)OCC1(CCCC2(C1CCC34C2CCC(C3)C(C4)(C)O)C)C	0.86	0.98	630219	134	6.21	diterpenes		1
14-Demethyllanosterol	CHGIKSSZNBCNDW-QGBOJXOESA-N	165609	C[C@H](CCC=C(C)C)[C@H]1CC[C@@H]2[C@@]1(CCC3=C2CC[C@@H]4[C@@]3(CC[C@@H](C4(C)C)O)C)C	0.93	0.98	165609	7	9.798	cholestadienols		1
2-Acetyl-6-methylpyridine	FPQMUQPPAYCAME-UHFFFAOYSA-N	138872	CC1=NC(=CC=C1)C(=O)C	0.93	0.98	138872	173	0.341	picolinic acids		1
4,14-Dimethylcholest-8,24-dien-3beta-ol	KLZWTHGLLDRKHD-PJWAZMQOSA-N	42608390	CC1[C@H](CC[C@]2(C1CCC3=C2CC[C@]4(C3(CCC4C(C)CCC=C(C)C)C)C)C)O	0.93	0.98	42608390	7	9.815	cholestadienols		1
4-[(5-aminopentyl)(hydroxy)amino]-4-oxobutanoic acid	VUXMGAKZQBQIAH-UHFFFAOYSA-N	10398471	C(CCN)CCN(C(=O)CCC(=O)O)O	0.93	0.98	10398471	66	-1.166			1
4alpha-methyl-5alpha-ergosta-8,24-dien-3beta-ol	QLDNWJOJCDIMKK-XLFBYWHPSA-N	193524	C[C@H]1[C@@H]2CCC3=C([C@]2(CC[C@@H]1O)C)CC[C@]4([C@H]3CC[C@@H]4[C@H](C)CCC(=C)C(C)C)C	0.93	0.98	193524	7	9.847	cholestadienols		1
6,8,10,12-pentadecatetraenal	ZSDGTOPNWLXOHV-BYFNFPHLSA-N	5283373	CC/C=C/C=C/C=C/C=C/CCCCC=O	0.92	0.98	5283373	23	5.567	aldehydes		1
Elemenal	DJZHNAGRSWMVPA-YMAMQOFZSA-N	91748583	CC(=C)C1CC(CC[C@@]1(C)C=C)C(=C)C=O	0.92	0.98	91748583	171	4.697	diterpenes		1
Fucosterol	OSELKOCHBMDKEJ-JUGJNGJRSA-N	5281328	C/C=C(\CC[C@@H](C)[C@H]1CC[C@@H]2[C@@]1(CC[C@H]3[C@H]2CC=C4[C@@]3(CC[C@@H](C4)O)C)C)/C(C)C	0.93	0.98	5281328	7	10.629	cholestadienols		1
germacra-1(10),4,11(13)-trien-12-al	AXUADEXBLHHYAJ-KGSGWQTPSA-N	25245391	C/C/1=C\CC/C(=C/C[C@@H](CC1)C(=C)C=O)/C	0.92	0.98	25245391	171	4.177			1
Solavetivone	FGCUSSRGQNHZRW-UMVBOHGHSA-N	442399	C[C@@H]1CC(=O)C=C([C@]12CC[C@H](C2)C(=C)C)C	0.92	0.98	442399	12	3.859	furans		1
Styrene	PPBRXRYQALVLMV-UHFFFAOYSA-N	7501	C=CC1=CC=CC=C1	0.42	0.98	7501	88	2.937	benzylidene compounds		1
2-Methylphenol	QWVGKYWNOKOFNN-UHFFFAOYSA-N	335	CC1=CC=CC=C1O	0.63	0.98	335	5	1.127	phenols		1
5,6-Dimethoxy-[2'',3'':7,8]furanoflavanone	ZSJQUFKCLXPUKH-UHFFFAOYSA-N	42608094	COC1=C(C2=C(C=CO2)C3=C1C(=O)CC(O3)C4=CC=CC=C4)OC	0.79	0.98	42608094	54	2.164	isoflavones		1
6,7,4'-Trihydroxyisoflavone 4'-O-glucoside	ZWSNUPOSLDAWJS-SATZSMTESA-N	44257242	C1=CC(=CC=C1C2=COC3=CC(=C(C=C3C2=O)O)O)O[C@@H]4C(C([C@H](C(O4)CO)O)O)O	0.33	0.98	44257242	4	-0.102	flavonoids	n	1
Afzelin	SOSLMHZOJATCCP-AEIZVZFYSA-N	5316673	C[C@H]1[C@@H]([C@H]([C@H]([C@@H](O1)OC2=C(OC3=CC(=CC(=C3C2=O)O)O)C4=CC=C(C=C4)O)O)O)O	0.33	0.98	5316673	19	0.454	flavonoids		1
Benzyl alcohol	WVDDGKGOMKODPV-UHFFFAOYSA-N	244	C1=CC=C(C=C1)CO	0.63	0.98	244	27	0.593	benzyl alcohols		1
Cimicifugic acid E	CAIGUMKGQLGFBR-PZTMCFHLSA-N	10002902	COC1=C(C=CC(=C1)/C=C/C(=O)O[C@H](C(=O)O)[C@](CC2=CC=C(C=C2)O)(C(=O)O)O)O	0.33	0.98	10002902	93	-0.683	caffeic acids		1
Desmethoxyviridiol	OSSCBUARECIOCW-KSMMKXTCSA-N	171531	C[C@]12[C@@H](C[C@@H](C3=COC(=C31)C(=O)C4=C2C=CC5=C4CCC5=O)O)O	0.79	0.98	171531	46	-0.508	androstenediols	k	1
Kaempferol 7-rhamnofuranoside	PMWOCSJXZDDAPR-UHFFFAOYSA-N	73715454	CC(C1C(C(C(O1)OC2=CC(=C3C(=C2)OC(=C(C3=O)O)C4=CC=C(C=C4)O)O)O)O)O	0.33	0.98	73715454	19	0.883	flavonols		1
luteolinidin 5-O-glucoside	DNAXEMDYVIADMU-YMQHIKHWSA-N	90657490	C1=CC(=C(C=C1C2=CC=C3C(=CC(=O)C=C3O[C@H]4[C@@H]([C@H]([C@@H]([C@H](O4)CO)O)O)O)O2)O)O	0.33	0.98	90657490	77	-0.007	flavonoids		1
Moracin K	HRYWITBPMMQCBB-UHFFFAOYSA-N	118726653	CC1(C=CC2=C3C(=CC(=C2O1)O)C=C(O3)C4=CC(=CC(=C4)O)O)C	0.79	0.98	118726653	2	2.34	isoflavones		1
Vitexin; Apigenin 8-C-glucoside	SGEWCQFRYRRZDC-VPRICQMDSA-N	5280441	C1=CC(=CC=C1C2=CC(=O)C3=C(O2)C(=C(C=C3O)O)[C@H]4[C@@H]([C@H]([C@@H]([C@H](O4)CO)O)O)O)O	0.33	0.98	5280441	2	-0.707	isoflavones		1
1-alpha-linolenoyl-2-oleoyl-phosphatidylcholine	LPDGUCIMNBNWEJ-BXZVQSHESA-N	24778989	CCCCCCCC/C=C\CCCCCCCC(=O)O[C@H](COC(=O)CCCCCCC/C=C\C/C=C\C/C=C\CC)COP(=O)([O-])OCC[N+](C)(C)C	0.53	0.98	24778989	1	14.442	phosphatidylcholines		1
1-hexadecanoyl-2-(5Z,8Z,11Z,14Z-eicosatetraenoyl)-sn-glycero-3-phosphocholine	IIZPXYDJLKNOIY-JXPKJXOSSA-N	10747814	CCCCCCCCCCCCCCCC(=O)OC[C@H](COP(=O)([O-])OCC[N+](C)(C)C)OC(=O)CCC/C=C\C/C=C\C/C=C\C/C=C\CCCCC	0.53	0.98	10747814	1	14.631	phosphatidylcholines		1
4-O- beta -D-glucosyl-daphnetin	ZVNAIDGAINTZFZ-VWKSAYTASA-N	90657434	C1=CC2=C(C(=C1)O)OC(=O)C=C2O[C@H]3[C@@H]([C@H]([C@@H]([C@H](O3)CO)O)O)O	0.42	0.98	90657434	83	-0.657	benzopyrans		1
Cichoriin	WNBCMONIPIJTSB-TVKJYDDYSA-N	442101	C1=CC(=O)OC2=CC(=C(C=C21)O)O[C@H]3[C@@H]([C@H]([C@@H]([C@H](O3)CO)O)O)O	0.42	0.98	442101	83	-0.925	benzopyrans		1
PC 36:4; PC 18:2-18:2; [M+H]+	NKQPOVROGSWLTO-NVPMBMBWSA-N	52922783	CCCCCCCC/C=C\CCCCCCCC(=O)O[C@H](COC(=O)CCCC/C=C\C/C=C\C/C=C\CCCCC)COP(=O)([O-])OCC[N+](C)(C)C	0.53	0.98	52922783	1	14.442	phosphatidylcholines		1
PC(18:1(11Z)/18:3(6Z,9Z,12Z))	MRRFMOUCAPXWJC-SSCJOAGESA-N	53478725	CCCCCC/C=C\CCCCCCCCCC(=O)OC[C@H](COP(=O)([O-])OCC[N+](C)(C)C)OC(=O)CCCC/C=C\C/C=C\C/C=C\CCCCC	0.53	0.98	53478725	1	14.442	phosphatidylcholines		1
Sinapoyl malate; Sinapoyl-(S)-malate	SVOZVFTXNDIEBH-NWALNABHSA-L	25245856	COC1=CC(=CC(=C1OC(=O)[C@H](CC(=O)[O-])O)OC)/C=C/C(=O)[O-]	0.42	0.98	25245856	93	-1.413	dicarboxylic acids		1
1-(9Z,12Z,15Z-octadecatrienoyl)-sn-glycero-3-phosphocholine	WKQNRCYKYCKESD-YVHLTTHBSA-N	24779469	CC/C=C\C/C=C\C/C=C\CCCCCCCC(=O)OC[C@H](COP(=O)([O-])OCC[N+](C)(C)C)O	0.86	0.98	24779469	72	5.43	lysophosphatidylcholines		1
Valencic acid	KLZJDQVTNOMAKU-UHFFFAOYSA-N	267137	CC(=CCOC1=CC=C(C=C1)C(=O)O)C	0.79	0.99	267137	42	1.79	hydroxybenzoates		1
1-Dehydroxybaccatin VI	JHPBZGSKESVROC-IGIVFXLZSA-N	3081235	CC1=C2[C@H]([C@@H]([C@@]3([C@H](C[C@@H]4[C@]([C@H]3[C@@H]([C@@H](C2(C)C)C[C@@H]1OC(=O)C)OC(=O)C5=CC=CC=C5)(CO4)OC(=O)C)OC(=O)C)C)OC(=O)C)OC(=O)C	1	0.99	3081235	28	3.668	taxoids		1
(+)-Quinolactacin A2	FLHQAMWKNPOTDV-ZANVPECISA-N	10061684	CC[C@H](C)[C@H]1C2=C(C(=O)C3=CC=CC=C3N2C)C(=O)N1	0.53	0.99	10061684	85	2.112	quinolines		1
Epilumaflavanone B	OPEYJCQUCFYYHO-OALUTQOASA-N	11123782	CC1=C(C2=C(C3=C1OC4=C([C@H]3C(C)C)C(=O)C(C(=O)C4(C)C)(C)C)O[C@@H](CC2=O)C5=CC=CC=C5)O	0.93	0.99	11123782	2	4.069	flavonoids		1
Rubraflavone D	SKCPIJZMAFLOJW-GIJQJNRQSA-N	44258297	CC(=CCC/C(=C/CC1=C(OC2=CC3=C(C=CC(O3)(C)C)C(=C2C1=O)O)C4=C(C=C(C=C4)O)O)/C)C	0.93	0.99	44258297	2	5.667	flavonoids		1
LY 231617	SIWZKGFBUXQFDK-UHFFFAOYSA-N	178576	CCNCC1=CC(=C(C(=C1)C(C)(C)C)O)C(C)(C)C.Cl	0.92	0.99	178576	49	4.259			1
Victoxinine	DROLRDZYPMOKLM-BIVLZKPYSA-N	181648	CC(C)[C@@H]1CC[C@@]2([C@H]3[C@@H]1[C@@H](C2=C)CN(C3)CCO)C	0.92	0.99	181648	67	3.297			1
Lathodoratin	SCZKCXUGDWJJGV-UHFFFAOYSA-N	5281344	CCC1=COC2=CC(=CC(=C2C1=O)O)O	0.72	0.99	5281344	2	1.199	isoflavones		1
scoparone	GUAFOGOEJLSQBT-UHFFFAOYSA-N	8417	COC1=C(C=C2C(=C1)C=CC(=O)O2)OC	0.72	0.99	8417	21	1.023	coumarins		1
Scopoletin; 7-Hydroxy-6-methoxy-2H-chromen-2-one	RODXRVNMMDRFIK-UHFFFAOYSA-N	5280460	COC1=C(C=C2C(=C1)C=CC(=O)O2)O	0.72	0.99	5280460	21	0.702	umbelliferones		1
Vinyl caffeate	XVCVDNKCUNGTRP-GQCTYLIASA-N	11127419	C=COC(=O)/C=C/C1=CC(=C(C=C1)O)O	0.72	0.99	11127419	10	1.394	caffeic acids		1
2'-deoxyadenosine	OLXZPDWKRNYJJZ-RRKCRQDMSA-N	13730	C1[C@@H]([C@H](O[C@H]1N2C=NC3=C(N=CN=C32)N)CO)O	0.79	0.99	13730	48	-1.766	deoxyadenosines		1
5'-Deoxyadenosine	XGYIMTFOTBMPFP-KQYNXXCUSA-N	439182	C[C@@H]1[C@H]([C@H]([C@@H](O1)N2C=NC3=C(N=CN=C32)N)O)O	0.79	0.99	439182	48	-1.664	deoxyadenosines		1
Oxetanocin	LMJVXGOFWKVXAW-OXOINMOOSA-N	72214	C1=NC(=C2C(=N1)N(C=N2)[C@H]3[C@@H]([C@H](O3)CO)CO)N	0.79	0.99	72214	48	-2.358	deoxyadenosines		1
9-Hydroxyhexylitaconic acid	SPTZQYLKDFWPGO-UHFFFAOYSA-N	11253216	CC(CCCCC(C(=C)C(=O)O)C(=O)O)O	0.59	0.99	11253216	149	0.779	O=FA_11_2		1
Streptovirudin D2	OBNYZYAGPDNNIA-CGXQPFNJSA-N	44559300	CCC(C)CCCCCCCC/C=C/C(=O)N[C@@H]1[C@H]([C@H]([C@H](O[C@H]1O[C@@H]2[C@@H]([C@H]([C@@H]([C@H](O2)CO)O)O)NC(=O)C)C[C@@H]([C@@H]3[C@H]([C@H]([C@@H](O3)N4C=CC(=O)NC4=O)O)O)O)O)O	0.44	0.99	44559300	84	2.441	uracil		1
6-[3]-ladderane-1-hexanol	OPEALXSBJSNYAZ-UHFFFAOYSA-N	10244470	C1CC2C(CC1CCCCCCO)C3C2C4C3CC4	0.79	1	10244470	178	7.03			1
Farnesylacetone	LTUMRKDLVGQMJU-IUBLYSDUSA-N	1711945	CC(=CCC/C(=C/CC/C(=C/CCC(=O)C)/C)/C)C	0.79	1	1711945	78	5.44	terpenes		1
1-alpha-linolenoyl-2-alpha-linolenoyl-phosphatidylcholine	XXKFQTJOJZELMD-JICBSJGISA-N	24778990	CC/C=C\C/C=C\C/C=C\CCCCCCCC(=O)OC[C@H](COP(=O)([O-])OCC[N+](C)(C)C)OC(=O)CCCCCCC/C=C\C/C=C\C/C=C\CC	0.21	1	24778990	1	13.788	phosphatidylcholines		1
1-tetradecanoyl-2-(4Z,7Z,10Z,13Z,16Z,19Z-docosahexaenoyl)-sn-glycero-3-phosphocholine	HAIPHKFLSXSDAN-BLOCXYQCSA-N	24778639	CCCCCCCCCCCCCC(=O)OC[C@H](COP(=O)([O-])OCC[N+](C)(C)C)OC(=O)CC/C=C\C/C=C\C/C=C\C/C=C\C/C=C\C/C=C\CC	0.21	1	24778639	1	13.977	phosphatidylcholines		1
Glucobrassicin	DNDNWOWHUWNBCK-JZYAIQKZSA-N	656506	C1=CC=C2C(=C1)C(=CN2)CC(=NOS(=O)(=O)O)S[C@H]3[C@@H]([C@H]([C@@H]([C@H](O3)CO)O)O)O	0.66	1	656506	62	-1.6	glucosinolates		1
PC(18:2(9Z,12Z)/18:4(6Z,9Z,12Z,15Z))	AHAUBJRIXRHFSJ-LTUZQPMLSA-N	52922733	CCCCC/C=C\C/C=C\CCCCCCCC(=O)OC[C@H](COP(=O)([O-])OCC[N+](C)(C)C)OC(=O)CCCC/C=C\C/C=C\C/C=C\C/C=C\CC	0.21	1	52922733	1	13.788	phosphatidylcholines		1
PC(18:3(6Z,9Z,12Z)/18:3(6Z,9Z,12Z))	YNQXQNOLOMVDLG-HJYHAXFASA-N	52922787	CCCCC/C=C\C/C=C\C/C=C\CCCCC(=O)OC[C@H](COP(=O)([O-])OCC[N+](C)(C)C)OC(=O)CCCC/C=C\C/C=C\C/C=C\CCCCC	0.21	1	52922787	1	13.788	phosphatidylcholines		1
6-Hydroxyoctadeca-7,9-diynoic acid	APWVQFPFWVNZPF-UHFFFAOYSA-N	14309408	CCCCCCCCC#CC#CC(CCCCC(=O)O)O	0.79	1	14309408	15	5.623	Saturated FA		1
alpha-Licanic acid	DTRGDWOPRCXRET-WPOADVJFSA-N	5281118	CCCC/C=C/C=C/C=C\CCCCC(=O)CCC(=O)O	0.79	1	5281118	73	5.232	O=FA_18_5		1
Choline	OEYIOHPDSNJKLS-UHFFFAOYSA-N	305	C[N+](C)(C)CCO	0.6	1	305	180	-0.837	ethanolamines		1
Andrachcine	VTAUDMKQDLSFJI-BYNSBNAKSA-N	10682466	CCC[C@H](C[C@@H]1CC=C[C@H](N1C)C[C@@H](CC)O)O	0.86	1	10682466	102	2.254	piperidines		1
Arabidopside A	FXAOGBMUKJMRHB-GHTRPZKCSA-N	21580075	CC/C=C\CC1C(C=CC1=O)CCCCCCCC(=O)OC[C@H](CO[C@H]2[C@@H]([C@H]([C@H]([C@H](O2)CO)O)O)O)OC(=O)CCCCCC3C=CC(=O)C3C/C=C\CC	0.86	1	21580075	35	7.32	galactolipids		1
abieta-8,11,13-trien-18-al	YCLCHPWRGSDZKL-SLFFLAALSA-N	11694869	CC(C)C1=CC2=C(C=C1)[C@]3(CCC[C@@]([C@@H]3CC2)(C)C=O)C	0.25	1	11694869	25	6.07	diterpenes, abietane		1
Acamelin	DNQLVCZXYPFUHF-UHFFFAOYSA-N	156280	CC1=CC2=C(O1)C(=O)C(=CC2=O)OC	0.25	1	156280	30	0.534	benzofurans		1
Aikupikanyne D	HKCQWELWYDDSMN-VHEBQXMUSA-N	10684495	C#CCCCC#CCCCCCCCC/C=C/C(C#C)O	0.25	1	10684495	61	6.289	OH-FA_18_1_1		1
delta6-Dehydroferruginol	NCHINJPZLGMLCY-UHFFFAOYSA-N	14165048	CC(C)C1=C(C=C2C(=C1)C=CC3C2(CCCC3(C)C)C)O	0.25	1	14165048	47	6.648	diterpenes, abietane		1
2,4-Dimethyl-2E,4E-hexadien-1-ol	YZDKYYZSTTWZDN-NSLJXJERSA-N	13818518	C/C=C(\C)/C=C(\C)/CO	0.92	1	13818518	64	1.577	hexanols		1
4-Hydroxysphinganine	AERBNCYCJBRYDG-RGBJRUIASA-N	71357922	CCCCCCCCCCCCCCC([C@H]([C@H](CO)N)O)O	0.85	1	71357922	36	5.027	macrolides		1
6-Methylquinoline	LUYISICIYVKBTA-UHFFFAOYSA-N	7059	CC1=CC2=C(C=C1)N=CC=C2	0.7	1	7059	123	1.266	quinolines		1
Phytosphingosine	AERBNCYCJBRYDG-KSZLIROESA-N	122121	CCCCCCCCCCCCCC[C@H]([C@H]([C@H](CO)N)O)O	0.85	1	122121	36	5.027	macrolides		1
sulcatone	UHEPJGULSIKKTP-UHFFFAOYSA-N	9862	CC(=CCCC(=O)C)C	0.92	1	9862	78	1.796	ketones		1
trans-Octen-2-al	LVBXEMGDVWVTGY-VOTSOKGWSA-N	5283324	CCCCC/C=C/C=O	0.92	1	5283324	23	2.988	aldehydes		1
sucrose	CZMRCDWAGMRECN-UGDNZRGBSA-N	5988	C([C@@H]1[C@H]([C@@H]([C@H]([C@H](O1)O[C@]2([C@H]([C@@H]([C@H](O2)CO)O)O)CO)O)O)O)O	0.86	1	5988	9	-3.277	hexoses	l	1
Trehalose	HDTRYLNUVZCQOY-LIZSDCNHSA-N	7427	C([C@@H]1[C@H]([C@@H]([C@H]([C@H](O1)O[C@@H]2[C@@H]([C@H]([C@@H]([C@H](O2)CO)O)O)O)O)O)O)O	0.86	1	7427	9	-3.234	hexoses	l	1
8-Azaguanine	LPXQRXLUHJKZIE-UHFFFAOYSA-N	135403646	C12=NNN=C1N=C(NC2=O)N	0.72	1	135403646	168	-0.25			1
Abacopterin A	IFELYQDGJJZHIW-KPBPQVAGSA-N	11713085	CC1=C(C(=C2C3=C1O[C@@H](C[C@@H]3O[C@@H]4[C@H]([C@@H]([C@H](O[C@H]4O2)COC(=O)C)O)O)C5=CC=C(C=C5)OC)C)O	0.93	1	11713085	8	1.047	flavonoids		1
Flavaprin	BMYUIXRQCPBGKG-WTYMVSKMSA-N	21577888	CC(=CCC1=C(C=C(C2=C1O[C@@H](CC2=O)C3=CC=C(C=C3)O)O)O[C@H]4[C@@H]([C@H]([C@@H]([C@H](O4)CO)O)O)O)C	0.93	1	21577888	135	1.107	glycosides		1
Limonexic acid	RTPPVNISJHFPFX-PEVOZZQFSA-N	5321283	C[C@@]12CC[C@H]3[C@]([C@@]14[C@H](O4)C(=O)O[C@H]2C5=CC(=O)OC5O)(C(=O)C[C@@H]6[C@@]37COC(=O)C[C@@H]7OC6(C)C)C	0.93	1	5321283	105	0.365	limonins		1
(3beta,5alpha,6beta,22E,24R)-23-Methylergosta-7,22-diene-3,5,6-triol	CZRJCGNHTAJYEV-NBVRZTHBSA-N	131751467	CC(C)C(C)/C(=C/C(C)C1CCC2C1(CCC3C2=CC(C4(C3(CCC(C4)O)C)O)O)C)/C	0.66	1	131751467	65	8.243	sterols		1
3beta-hydroxy-4beta-methyl-5alpha-cholest-7-ene-4alpha-carboxylic acid	UQFZKTIHSICSPG-DSHYQQBWSA-N	440507	C[C@H](CCCC(C)C)[C@H]1CC[C@@H]2[C@@]1(CC[C@H]3C2=CC[C@@H]4[C@@]3(CC[C@@H]([C@@]4(C)C(=O)O)O)C)C	0.66	1	440507	33	10.39	cholestenones		1
(R)-Bitalin A	JRWKMIYLVXKKAN-UHFFFAOYSA-N	12414277	CC(=O)C1=CC2=C(C=C1)OC(C2)C(=C)CO	0.93	1	12414277	42	0.184	ketones		1
5,6-Dimethoxy-2-isopropenylbenzofuran	QKZBZZKLSFFYAH-UHFFFAOYSA-N	23955903	CC(=C)C1=CC2=CC(=C(C=C2O1)OC)OC	0.93	1	23955903	54	2.023	coumarins		1
2,4-Dimethyloxazole	PSOZJOZKEVZLKZ-UHFFFAOYSA-N	138961	CC1=COC(=N1)C	0.86	1	138961	114	0.638			1
Moluccensin E	DMNUECNRYHXITA-SADCKOQOSA-N	102418510	CC[C@H](C)C(=O)O[C@]12CC3([C@@H]([C@]1([C@H]4CC[C@]5([C@@H]([C@@]4(C(=O)[C@@]2([C@@H]3OC(=O)C(C)C)O)C)CC(=O)O[C@@H]5C6=COC=C6)C)C)CC(=O)OC)C	0.93	1	102418510	46	4.048	limonins	k	1
2,2,4,4-Tetramethyl-6-(1-oxobutyl)-1,3,5-cyclohexanetrione	OGXHJIPDGPTYKY-UHFFFAOYSA-N	68361950	CCCC(=O)C1C(=O)C(C(=O)C(C1=O)(C)C)(C)C	0.86	1	68361950	31	0.672	oils, volatile		1
5-Heptyltetrahydro-2-oxo-3-furancarboxylic acid	FCCIDBCBPCNABK-UHFFFAOYSA-N	18371062	CCCCCCCC1CC(C(=O)O1)C(=O)O	0.79	1	18371062	17	3.473	Epoxy FA_12		1
9,12-dioxo-dodecanoic acid	DRCRMCBLQUKXIB-UHFFFAOYSA-N	5312888	C(CCCC(=O)CCC=O)CCCC(=O)O	0.79	1	5312888	15	1.762	O=FA_12_2		1
Cladospolide B	PLHJPQNLCWFPFY-DCOWIPOFSA-N	6442336	C[C@@H]1CCCCC[C@@H]([C@H](/C=C\C(=O)O1)O)O	0.79	1	6442336	91	1.92	lactones		1
Dodecanedioate	TVIDDXQYHWJXFK-UHFFFAOYSA-L	6991984	C(CCCCCC(=O)[O-])CCCCC(=O)[O-]	0.79	1	6991984	15	2.458	O=FA_12_1		1
Fascicularone A	PIWPHUKZKLFPOJ-AHPXUNCLSA-N	101338737	C[C@@H]1[C@@H]([C@H](C(=O)C2=C1[C@H]([C@H]3[C@@H]2CC3(C)C)O)O)O	0.86	1	101338737	103	0.603	sesquiterpenes		1
juglone	KQPYUDDGWXQXHS-UHFFFAOYSA-N	3806	C1=CC2=C(C(=O)C=CC2=O)C(=C1)O	0.66	1	3806	53	-0.011	naphthoquinones		1
Lawsone	WVCHIGAIXREVNS-UHFFFAOYSA-N	6755	C1=CC=C2C(=C1)C(=CC(=O)C2=O)O	0.66	1	6755	53	0.411	naphthoquinones		1
2-methylpropyl 3-(furan-2-yl)propanoate	SVDPTFHRRNUNRS-UHFFFAOYSA-N	7733	CC(C)COC(=O)CCC1=CC=CO1	0.79	1	7733	30	1.714	Epoxy FA_19		1
Kobifuranone A	FIOWMCUECVKUHQ-VNKDHWASSA-N	10845550	C/C=C/C=C/C1COC(=O)C1C(C)O	0.79	1	10845550	106	1.983			1
Kynurenic acid	HCZHHEIFKROPDY-UHFFFAOYSA-N	3845	C1=CC=C2C(=C1)C(=O)C=C(N2)C(=O)O	0.79	1	3845	51	0.665	quinolines		1
Pantothenic acid	GHOKWGTUZJEAQD-ZETCQYMHSA-N	6613	CC(C)(CO)[C@H](C(=O)NCCC(=O)O)O	0.66	1	6613	163	-1.343	beta-alanine		1
Stylisin 1	AZOCIRVHHHBKAS-KOOVRBLHSA-N	16099460	CC[C@H](C)[C@H]1C(=O)N[C@H](C(=O)N2CCC[C@H]2C(=O)N[C@H](C(=O)N3CCC[C@H]3C(=O)N[C@H](C(=O)N4CCC[C@H]4C(=O)N1)CC5=CC=C(C=C5)O)CC(C)C)CC6=CC=CC=C6	0.61	1	16099460	109	4.298	endorphins		1
(3S,3'S,5R,5'R,6R)-3,6-Epoxy-5,6-dihydro-3',5,8'-trihydroxy-beta,kappa-caroten-6'-one	JBFAUTAUPAPLMY-UQDXBYLISA-N	131752236	C/C(=C\C=C\C=C(/C)\C=C\C=C(/C)\C(=C\C(=O)C1(CCC(C1(C)C)O)C)\O)/C=C/C=C(\C)/C=C/C23C(CC(O2)CC3(C)O)(C)C	0.79	1	131752236	172	7.956	carotenoids		1
[8]-Paradol	TYQRTQZWHUXDLG-UHFFFAOYSA-N	213821	CCCCCCCCCC(=O)CCC1=CC(=C(C=C1)O)OC	0.79	1	213821	37	4.759	ketones		1
Methyl 8-hydroxy-11E,17-Octadecadien-9-ynoate	FSRPQTYQXGVZDZ-CMDGGOBGSA-N	129727626	COC(=O)CCCCCCC(C#C/C=C/CCCCC=C)O	0.79	1	129727626	20	5.942	OH-FA_18_1_1		1
Sugikurojin J	DWLHCWUIQVURCE-KCACFXOTSA-N	11549006	CC(C)C1=C(C=C2C(=C1)[C@@H](C[C@@H]3[C@@]2(CCCC3(C)C)C)OOC(=O)[C@@]4(CCC[C@]5([C@H]4CC(=O)C6=C[C@@](CC[C@@H]65)(C)C=C)C)C)O	0.79	1	11549006	155	10.963	cyclohexanones		1
methyl 9S,15S-dihydroxy-11R,18-diacetoxy-5Z,13E-prostadienoate	DILYBEDJTMAIIY-IJALTSKHSA-N	5283091	CCC(CC[C@@H](/C=C/[C@H]1[C@@H](C[C@@H]([C@@H]1C/C=C\CCCC(=O)OC)O)OC(=O)C)O)OC(=O)C	0.93	1	5283091	94	3.341	prostaglandins f, synthetic		1
(Â±)-Acetylhomoserine	FCXZBWSIAGGPCB-YFKPBYRVSA-N	25244888	CC(=O)OCC[C@@H](C(=O)[O-])[NH3+]	1	1	25244888	52	-0.639	aminobutyrates		1
2-amino-hexanedioic acid	OYIFNHCXNCRBQI-UHFFFAOYSA-N	469	C(CC(C(=O)O)N)CC(=O)O	1	1	469	119	-2.991	dicarboxylic acids		1
L-2-Aminoadipate	OYIFNHCXNCRBQI-BYPYZUCNSA-N	92136	C(C[C@@H](C(=O)O)N)CC(=O)O	1	1	92136	119	-2.991	dicarboxylic acids		1
O-acetyl-L-homoserine	FCXZBWSIAGGPCB-YFKPBYRVSA-N	439389	CC(=O)OCC[C@@H](C(=O)O)N	1	1	439389	52	-2.858	aminobutyrates		1
(9Z,11E,13E,15Z)-4-Oxo-9,11,13,15-octadecatetraenoic acid	ZYOSGENSARGRME-WYVWLRFESA-N	131751133	CC/C=C\C=C\C=C/C=C/CCCCC(=O)CCC(=O)O	0.93	1	131751133	73	4.788	O=FA_18_5		1
8-Hydroxy-13E-octadecen-9,11-diynoic acid	BFYLXOBBDBQUMB-AATRIKPKSA-N	131839741	CCCC/C=C/C#CC#CC(CCCCCCC(=O)O)O	0.93	1	131839741	20	5.509	OH-FA_18_1_1		1
9,17-Octadecadiene-12,14-diyne-1,11,16-triol	MLGPZCOVWKAPPH-NTEUORMPSA-N	71307306	C=CC(C#CC#CC(/C=C/CCCCCCCCO)O)O	0.93	1	71307306	61	3.377	OH-FA_18_1_1		1
1-16:0-2-lysophosphatidylcholine	ASWBNKHCZGQVJV-HSZRJFAPSA-N	460602	CCCCCCCCCCCCCCCC(=O)OC[C@H](COP(=O)([O-])OCC[N+](C)(C)C)O	0.79	1	460602	71	5.462	lysophosphatidylcholines		1
1-tetradecyl-2-acetyl-sn-glycero-3-phosphocholine	HEALIQQDEGDSLS-XMMPIXPASA-N	10553288	CCCCCCCCCCCCCCOC[C@H](COP(=O)([O-])OCC[N+](C)(C)C)OC(=O)C	0.79	1	10553288	71	5.371	phospholipid ethers		1
1-(9Z-heptadecenoyl)-2-(9Z,12Z-heptadecadienoyl)-sn-glycerol	MRWHMVMYHONGJP-ADSSOPGOSA-N	9543692	CCCCCCC/C=C\CCCCCCCC(=O)OC[C@H](CO)OC(=O)CCCCCCC/C=C\C/C=C\CCCC	0.48	1	9543692	3	14.679	diglycerides		1
Annojahnin	UXKFHZTYLKVREH-QCEKNMOOSA-N	10507637	CCCCCCCCCCCC/C=C\CC[C@H]([C@@H](CCCCCCC(=O)CCCCCCCC1=C[C@@H](OC1=O)C)O)O	0.48	1	10507637	161	12.213	fatty alcohols		1
Dopamine	VYFYYTLLBUKUHU-UHFFFAOYSA-N	681	C1=CC(=C(C=C1CCN)O)O	0.79	1	681	49	0.05	catecholamines		1
Heptanenitrile	SDAXRHHPNYTELL-UHFFFAOYSA-N	12372	CCCCCCC#N	0.37	1	12372	58	2.56			1
Octopamine	QHGUCRYDKWKLMG-UHFFFAOYSA-N	4581	C1=CC(=CC=C1C(CN)O)O	0.79	1	4581	68	-0.794	tyramine		1
Gallocatechin-4beta-ol	ZEACOKJOQLAYTD-SOUVJXGZSA-N	440835	C1=C(C=C(C(=C1O)O)O)[C@@H]2[C@H]([C@H](C3=C(C=C(C=C3O2)O)O)O)O	0.59	1	440835	74	0.597	flavonoids		1
Leucodelphinidin	ZEACOKJOQLAYTD-UHFFFAOYSA-N	3081374	C1=C(C=C(C(=C1O)O)O)C2C(C(C3=C(C=C(C=C3O2)O)O)O)O	0.59	1	3081374	74	0.597	flavonoids		1
Multifidoside C	DGOOMWFMTZLGGS-PBRNXLBUSA-N	24800715	C[C@@H]1CC2=C(C1=O)C(=C(C(=C2)C)CCO[C@H]3[C@@H]([C@H]([C@@H]([C@H](O3)CO)OC(=O)/C=C/C4=CC=C(C=C4)O)O)O)C	0.86	1	24800715	97	0.648	iridoids		1
N-octadecanoyl-valine	SIPMISGYHBUSIB-QFIPXVFZSA-N	14809078	CCCCCCCCCCCCCCCCCC(=O)N[C@@H](C(C)C)C(=O)O	0.56	1	14809078	66	9.061	lauric acids		1
Coumarin; Coumarine; Cumarin; 2H-1-Benzopyran-2-one; 1,2-Benzopyrone; 2-Propenoic acid, 3-(2-hydroxy	ZYGHJZDHTFUPRJ-UHFFFAOYSA-N	323	C1=CC=C2C(=C1)C=CC(=O)O2	0.42	1	323	86	1.022	coumarins		1
Gibbilimbol B	RQVUFITWWLNDGP-BQYQJAHWSA-N	10014185	CCCCCC/C=C/CCC1=CC=C(C=C1)O	1	1	10014185	5	5.838	phenols		1
Crotanecine	VMWCRDCGNVMCGJ-BWZBUEFSSA-N	394146	C1C=C([C@H]2N1C[C@H]([C@H]2O)O)CO	0.42	1	394146	102	-1.755			1
N-butanoyl-lhomoserine lactone	VFFNZZXXTGXBOG-UHFFFAOYSA-N	443433	CCCC(=O)NC1CCOC1=O	0.42	1	443433	52	0.915			1
[6]-Gingerdiol 5-acetate	SLEAGHNVFZTGGH-UHFFFAOYSA-N	101419545	CCCCCC(CC(CCC1=CC(=C(C=C1)O)OC)O)OC(=O)C	0.42	1	101419545	10	3.318	cinnamates		1
1-(2E,4E-octadecadienoyl)-sn-glycero-3-phosphocholine	CLDXAAPENVNFAW-JRMAHNDFSA-N	24779467	CCCCCCCCCCCCC/C=C/C=C/C(=O)OC[C@H](COP(=O)([O-])OCC[N+](C)(C)C)O	0.48	1	24779467	72	6.045	lysophosphatidylcholines		1
1beta,3beta,5alpha,6beta-tetrahydroxyandrostan-17-one	ONHQGXIEYFYVDF-MESRZZFMSA-N	146134	C[C@]12CC[C@H]3[C@H]([C@@H]1CCC2=O)C[C@H]([C@@]4([C@@]3([C@@H](C[C@@H](C4)O)O)C)O)O	0.42	1	146134	29	0.493	androstanols		1
LysoPC(18:2(9Z,12Z))	SPJFYYJXNPEZDW-FTJOPAKQSA-N	11005824	CCCCC/C=C\C/C=C\CCCCCCCC(=O)OC[C@H](COP(=O)([O-])OCC[N+](C)(C)C)O	0.48	1	11005824	72	5.757	lysophosphatidylcholines		1
Lysopine	ZZYYVZYAZCMNPG-RQJHMYQMSA-N	193187	C[C@H](C(=O)O)N[C@@H](CCCCN)C(=O)O	0.48	1	193187	41	-2.651	piperidines		1
Pulicanadiene C	GPRBDIBLNPZNSW-CSQXYJMMSA-N	102397900	C/C/1=C/[C@H]([C@H]([C@@H](C/C(=C\CC1)/CO)OC(=O)C)C(C)C)OC(=O)C	0.42	1	102397900	63	2.906	sesquiterpenes	a	1
(-)-Salsolinol	IBRKLUSXDYATLG-LURJTMIESA-N	91588	C[C@H]1C2=CC(=C(C=C2CCN1)O)O	0.93	1.1	91588	49	0.609	catecholamines		1
(S)-gamma-Calacorene	YLIAZCIBLKJTKN-UHFFFAOYSA-N	5315609	CC1CC=C(C2=C1C=CC(=C2)C)C(C)C	0.66	1.1	5315609	88	5.559	xylenes		1
6S-methyl-2E,4E-octadienoic acid	DNUJBTBPCOIYRL-QALPAXIDSA-N	10888128	CC[C@H](C)/C=C/C=C/C(=O)O	0.48	1.1	10888128	24	2.967	UnSaturated FA	f	1
Boschnialactone	VGWJUWSHYRJZKH-BWZBUEFSSA-N	442420	C[C@@H]1CC[C@H]2[C@@H]1COC(=O)C2	0.48	1.1	442420	92	2.119	iridoids	j	1
xi-2,2,6-Trimethyl-1,4-cyclohexanedione	HVHHZSFNAYSPSA-UHFFFAOYSA-N	30181	CC1CC(=O)CC(C1=O)(C)C	0.48	1.1	30181	31	0.057	cyclohexanones		1
1-(3beta-hydroxy-5alpha-cholesta-8,24-dien-4-yl)ethanone	GGLAWNOISZYLHT-FICDAWEZSA-N	25271596	C[C@H](CCC=C(C)C)[C@H]1CC[C@@H]2[C@@]1(CCC3=C2CC[C@@H]4[C@@]3(CC[C@@H](C4C(=O)C)O)C)C	0.29	1.1	25271596	33	8.852	cholestenones		1
4alpha-formyl-ergosta-7,24(241)-dien-3beta-ol	RFKHEEQSEZBUAP-KMPIVKRFSA-N	102515184	C[C@H](CCC(=C)C(C)C)[C@H]1CC[C@@H]2[C@@]1(CC[C@H]3C2=CC[C@@H]4[C@@]3(CC[C@@H]([C@H]4C=O)O)C)C	0.29	1.1	102515184	33	10.19	cholestenones		1
7-Oxostigmasterol	UKMCCFHULJHJNS-RVFLFKIDSA-N	12044013	CC[C@H](/C=C/[C@@H](C)[C@H]1CC[C@@H]2[C@@]1(CC[C@H]3[C@H]2C(=O)C=C4[C@@]3(CC[C@@H](C4)O)C)C)C(C)C	0.29	1.1	12044013	125	8.975	steroids		1
Momordenol	MEWYFWRPPPAWSI-UHFFFAOYSA-N	85724901	CCC(CCC(C)C1C(=O)C=C2C1(CCC3C2CC=C4C3(CCC(C4)O)C)C)C(C)C	0.29	1.1	85724901	125	8.019	cholestenones		1
Indole-3-acrylic acid	PLVPPLCLBIEYEA-AATRIKPKSA-N	5375048	C1=CC=C2C(=C1)C(=CN2)/C=C/C(=O)O	0.53	1.1	5375048	62	1.228	indoles		1
4R-aminopentanoic acid	ABSTXSZPGHDTAF-SCSAIBSYSA-N	444458	C[C@H](CCC(=O)O)N	0.33	1.1	444458	38	-0.208	glutamates		1
L-valine	KZSNJWFQEVHDMF-BYPYZUCNSA-N	6287	CC(C)[C@@H](C(=O)O)N	0.33	1.1	6287	40	-2.169	amino acids		1
1-(3-aminopropyl)-pyrrolinium	IWGWVCORJJKREY-UHFFFAOYSA-O	25202014	C1CC=[N+](C1)CCC[NH3+]	0.42	1.1	25202014	175	0.59			1
(+)-carvone	ULDHMXUKGWMISQ-VIFPVBQESA-N	16724	CC1=CC[C@@H](CC1=O)C(=C)C	0.33	1.1	16724	98	1.756	monoterpenes		1
(+)-Sabinone	PBLWMCQDAGOTPV-SCZZXKLOSA-N	439592	CC(C)[C@@]12C[C@@H]1C(=C)C(=O)C2	0.33	1.1	439592	12	2.249	sesquiterpenes		1
deca-4,6-diyn-1-ol	HVQWHMMQKIPWDD-UHFFFAOYSA-N	24740615	CCCC#CC#CCCCO	0.33	1.1	24740615	107	2.577			1
Sapinofuranone A	TUUOKFDGTUYGAJ-JEJROOAUSA-N	21582636	C/C=C/C=C\[C@@H]([C@H]1CCC(=O)O1)O	0.33	1.1	21582636	106	1.483	furans		1
(23S)-methyl-3alpha,7alpha,12alpha-trihydroxy-5beta-cholan-24-oic acid	XKZHNFLHDHLLRG-WKZZHUGKSA-N	17756586	C[C@H](C[C@H](C)C(=O)O)[C@H]1CC[C@@H]2[C@@]1([C@H](C[C@H]3[C@H]2[C@@H](C[C@H]4[C@@]3(CC[C@H](C4)O)C)O)O)C	0.48	1.1	17756586	29	4.386	cholic acids		1
1,2-Epithiopropane	MBNVSWHUJDDZRH-UHFFFAOYSA-N	14072	CC1CS1	0.77	1.1	14072	79	1.268	sulfides		1
2'-Hydroxyfurano[2'',3'':4',3']chalcone	WXWGKIBMPDYPTH-SOFGYWHQSA-N	13963932	C1=CC=C(C=C1)/C=C/C(=O)C2=C(C3=C(C=C2)OC=C3)O	0.29	1.1	13963932	2	3.172	isoflavones		1
gamma-Glutamyl-S-methylcysteine	UPCDLBPYWXOCOK-UHFFFAOYSA-N	13894650	CSCC(C(=O)O)NC(=O)CCC(C(=O)O)N	0.29	1.1	13894650	76	-3.038	dipeptides		1
Andrachcinidine	GFVMHSQLCIEXNG-YNEHKIRRSA-N	101056755	CCC[C@H](C[C@H]1CCC[C@H](N1)CC(=O)C)O	0.79	1.1	101056755	113	2.461	piperidines		1
3,6,9,12,15-octadecapentaenoic acid	LYJOUWBWJDKKEF-RCHUDCCISA-N	5312510	CC/C=C/C/C=C/C/C=C/C/C=C/C/C=C/CC(=O)O	0.33	1.1	5312510	87	7.073	fatty acids, unsaturated		1
cis-Aconitate; cis-Aconitic acid	GTZCVFVGUGFEME-IWQZZHSRSA-N	643757	C(/C(=C/C(=O)O)/C(=O)O)C(=O)O	0.076	1.1	643757	141	-1.034	succinates		1
L-Dehydroascorbate	SBJKKFFYIZUCET-JLAZNSOCSA-N	440667	C([C@@H]([C@@H]1C(=O)C(=O)C(=O)O1)O)O	0.076	1.1	440667	14	-1.878	sugar acids		1
L-dehydro-ascorbate	JMMUPWYGEQCUML-UHFFFAOYSA-M	49791981	C(C(C1=C(C(=O)C(=O)O1)[O-])O)O	0.076	1.1	49791981	183	-0.87			1
8-Methylsulfinyloctyl glucosinolate	GPMDJOOLATZDQL-AOUBEFMNSA-N	46173880	CS(=O)CCCCCCCCC(=NOS(=O)(=O)O)S[C@H]1[C@@H]([C@H]([C@@H]([C@H](O1)CO)O)O)O	0.13	1.1	46173880	144	-0.867	glucosinolates		1
(E)-Cinnamaldehyde	KJPRLNWUNMBNBZ-QPJJXVBHSA-N	637511	C1=CC=C(C=C1)/C=C/C=O	0.49	1.1	637511	80	1.968	aldehydes		1
4-coumaraldehyde	CJXMVKYNVIGQBS-OWOJBTEDSA-N	641301	C1=CC(=CC=C1/C=C/C=O)O	0.49	1.1	641301	5	0.832	cinnamates		1
cis-Cinnamic acid	WBYWAXJHAXSJNI-SREVYHEPSA-N	5372954	C1=CC=C(C=C1)/C=C\C(=O)O	0.49	1.1	5372954	80	1.887	cinnamates		1
trans-Cinnamate; trans-Cinnamic acid; (E)-Cinnamate; (2E)-3-Phenylprop-2-enoate	WBYWAXJHAXSJNI-VOTSOKGWSA-M	5957728	C1=CC=C(C=C1)/C=C/C(=O)[O-]	0.49	1.1	5957728	80	1.406	cinnamates		1
CJ 15801	HWKKTJQAKVPKTK-SDLBARTOSA-N	6917384	CC(C)(CO)[C@H](C(=O)N/C=C/C(=O)O)O	0.16	1.1	6917384	163	-1.058			1
Palmarumycin CP1	LVOXAJYEGVDSQA-UHFFFAOYSA-N	196959	C1=CC2=C3C(=C1)OC4(C=CC(=O)C5=C4C=CC=C5O)OC3=CC=C2	0.42	1.1	196959	2	2.099	naphthalenes		1
2-Phenylethyl beta-D-galactopyranoside	MLRIJUWUQTVDQE-MBJXGIAVSA-N	84675	C1=CC=C(C=C1)CCO[C@H]2[C@@H]([C@H]([C@H]([C@H](O2)CO)O)O)O	0.076	1.1	84675	75	0.065			1
2-phenylethyl beta-D-glucopyranoside	MLRIJUWUQTVDQE-UHFFFAOYSA-N	468284	C1=CC=C(C=C1)CCOC2C(C(C(C(O2)CO)O)O)O	0.076	1.1	468284	75	0.065	resins, plant		1
3-O-acetyl-1-deoxy-1-(4-methoxyphenyl)pentitol	JATBUOZGJQJSGA-UHFFFAOYSA-N	10334054	CC(=O)OC(C(CC1=CC=C(C=C1)OC)O)C(CO)O	0.076	1.1	10334054	10	-0.918	anisoles		1
Clonostachydiol	SSVNIYICRYPPEB-WHZDEVAFSA-N	10469094	C[C@@H]1CC[C@H](/C=C/C(=O)O[C@@H]([C@H](/C=C/C(=O)O1)O)C)O	0.076	1.1	10469094	91	1.04	lactones		1
dinor-Spiculoic acid A	IUHRGTBLTYEFAP-NVXQNEKZSA-N	11440405	CC[C@]1(C=C([C@@H]2[C@H](C(=O)[C@@H]([C@H]2[C@]1(CC)C(=O)O)C)C)C)/C=C/C3=CC=CC=C3	0.21	1.1	11440405	101	5.675	indans		1
Di-N-propylamine	WEHWNAOGRSTTBQ-UHFFFAOYSA-N	8902	CCCNCCC	0.21	1.1	8902	11	1.386	diamines	i	1
(5Z,7E)-(1S,3R,20R,24R)-20-fluoro-26,27-cyclo-9,10-seco-5,7,10(19)-cholestatriene-1,3,24-triol	HWJFYSSICSOIHQ-GWTSOTSGSA-N	9547372	C[C@]12CCC/C(=C\C=C/3\C[C@H](C[C@@H](C3=C)O)O)/[C@@H]1CC[C@@H]2[C@@](C)(CC[C@H](C4CC4)O)F	0.79	1.1	9547372	65	5.261	hydroxycholecalciferols		1
3-Hydroxy-8'-apo-epsilon-caroten-8'-al	SPBPMWXNKPPVSX-LHMJRBLPSA-N	131752080	CC1=CC(CC(C1/C=C/C(=C\C=C\C(=C\C=C/C=C(\C)/C=C\C=C(\C)/C=O)\C)/C)(C)C)O	0.79	1.1	131752080	90	8.318	carotenoids		1
4,4'-Diaponeurosporenic acid	NXJSQJIGCCIMAE-ORIYTCASSA-N	23724634	CC(=CCC/C(=C/C=C/C(=C/C=C/C=C(\C)/C=C/C=C(\C)/C=C/C=C(\C)/C(=O)O)/C)/C)C	0.79	1.1	23724634	24	9.529	UnSaturated FA	f	1
beta-Citraurin	AVPAEFHIEZLSLZ-QCPGYTKSSA-N	9845703	CC1=C(C(C[C@@H](C1)O)(C)C)/C=C/C(=C/C=C/C(=C/C=C/C=C(\C)/C=C/C=C(\C)/C=O)/C)/C	0.79	1.1	9845703	90	7.599	carotenoids		1
3,4-Dimethoxybenzoic acid	DAUAQNGYDSHRET-UHFFFAOYSA-N	7121	COC1=C(C=C(C=C1)C(=O)O)OC	0.42	1.1	7121	148	0.561	hydroxybenzoates		1
4-epi-Ethisolide	USWKEJMURBWWQX-RRKCRQDMSA-N	193701	CC[C@H]1[C@@H]2[C@H](C(=O)O1)OC(=O)C2=C	0.42	1.1	193701	153	0.618	furans		1
Benzeneacetonitrile	SUSQOBVLVYHIEX-UHFFFAOYSA-N	8794	C1=CC=C(C=C1)CC#N	0.48	1.1	8794	126	1.364	nitriles		1
Indole	SIKJAQJRHWYJAI-UHFFFAOYSA-N	798	C1=CC=C2C(=C1)C=CN2	0.48	1.1	798	22	1.423	indoles		1
5,7-Megastigmadien-9-ol glucoside	JGUNLOSHGIQYCT-BQYQJAHWSA-N	131753017	CC1=C(C(CCC1)(C)C)/C=C/C(C)OC2C(C(C(C(O2)CO)O)O)O	0.42	1.1	131753017	151	2.71	glucosides		1
methyl 9-hydroperoxy-10,12-epidioxy-13,15-octadecadienoate	RLEJYTIPIQLNLV-OWZSENBOSA-N	5282875	CC/C=C/C=C/C1CC(OO1)C(CCCCCCCC(=O)OC)OO	0.42	1.1	5282875	96	4.751	Epoxy FA_19		1
Pectenotoxin 1	KJWMGLBVDNMNQW-VWTMXFPPSA-N	6437860	C[C@@H]1CCO[C@@]([C@@H]1O)([C@@H]2C[C@@H]3[C@H](O2)/C=C/C(=C/[C@@H](C[C@]4(CC[C@@H](O4)[C@]56CC[C@](O5)(C[C@@H](O6)[C@@H]7C(=O)C[C@@](O7)([C@H]([C@@H]8CC[C@]9(O8)CCC[C@H](O9)[C@H](C(=O)O3)C)O)C)CO)C)C)/C)O	0.21	1.1	6437860	170	3.626	pyrans		1
4-Acetyl-2(3H)-benzoxazolone	FZAQRVWPQCXSPC-UHFFFAOYSA-N	9989779	CC(=O)C1=C2C(=CC=C1)OC(=O)N2	0.33	1.1	9989779	51	0.659	xanthurenates		1
Isalexin	LTERBHLYBWXCPT-UHFFFAOYSA-N	11378819	COC1=CC=CC2=C1C(=O)C(=O)N2	0.33	1.1	11378819	110	0.291			1
glutarate	JFCQEDHGNNZCLN-UHFFFAOYSA-N	743	C(CC(=O)O)CC(=O)O	0.016	1.1	743	104	-0.352	dicarboxylic acids	m	1
Itaconic acid	LVHBHZANLOWSRM-UHFFFAOYSA-N	811	C=C(CC(=O)O)C(=O)O	0.016	1.1	811	141	-0.406	succinates		1
Methyl hydrogen fumarate	NKHAVTQWNUWKEO-NSCUHMNNSA-N	5369209	COC(=O)/C=C/C(=O)O	0.016	1.1	5369209	55	-0.095	dicarboxylic acids		1
Oleandrose	GOYBREOSJSERKM-ACZMJKKPSA-N	5461155	C[C@@H]([C@@H]([C@H](CC=O)OC)O)O	0.21	1.1	5461155	145	-0.91	hexoses		1
1,7-Diphenyl-4-hepten-3-one	UDNMYDZHPMNIEQ-RIYZIHGNSA-N	5316932	C1=CC=C(C=C1)CC/C=C/C(=O)CCC2=CC=CC=C2	0.2	1.1	5316932	25	4.635	aldehydes		1
2,4,7-tridecatrienal	BIXIZZVISIZZDM-NRSJTBBXSA-N	5283364	CCCCC/C=C/C/C=C/C=C/C=O	0.33	1.1	5283364	23	5.062	aldehydes		1
2,5-Diisopropyl-4-methylphenol	UJBZHJNVIHOWFA-UHFFFAOYSA-N	139921	CC1=CC(=C(C=C1C(C)C)O)C(C)C	0.33	1.1	139921	47	3.847	sesquiterpenes		1
beta-Ionone	PSQYTAPXSHCGMF-BQYQJAHWSA-N	638014	CC1=C(C(CCC1)(C)C)/C=C/C(=O)C	0.33	1.1	638014	98	3.65	norisoprenoids		1
N,N-Dimethylformamide	ZMXDDKWLCZADIW-UHFFFAOYSA-N	6228	CN(C)C=O	0.21	1.1	6228	116	-0.384	formamides		1
3,7,3',4',5'-Pentahydroxyflavone 3-rutinoside	CNUZFVYPYQSMRV-QLPASVKPSA-N	44258688	CC1[C@@H](C([C@@H]([C@@H](O1)OCC2[C@H]([C@@H](C([C@@H](O2)OC3=C(OC4=C(C3=O)C=CC(=C4)O)C5=CC(=C(C(=C5)O)O)O)O)O)O)O)O)O	0.21	1.1	44258688	4	-0.574	flavonoids	n	1
cyanidin 3-O-sophoroside	SXYMMDGPXYVCER-WGNLCONDSA-O	11169452	C1=CC(=C(C=C1C2=[O+]C3=CC(=CC(=C3C=C2O[C@H]4[C@@H]([C@H]([C@@H]([C@H](O4)CO)O)O)O[C@H]5[C@@H]([C@H]([C@@H]([C@H](O5)CO)O)O)O)O)O)O)O	0.21	1.1	11169452	4	-1.144	flavonoids	n	1
Kaempferol 7-sophoroside	QIIWNLYXERJKDH-UGTSSNKXSA-N	44258978	C1=CC(=CC=C1C2=C(C(=O)C3=C(C=C(C=C3O2)O[C@H]4C([C@H]([C@@H](C(O4)CO)O)O)O[C@H]5C([C@H]([C@@H](C(O5)CO)O)O)O)O)O)O	0.21	1.1	44258978	19	-1.357	flavonoids		1
Rutin	IKGXIBQEEMLURG-NVPNHPEKSA-N	5280805	C[C@H]1[C@@H]([C@H]([C@H]([C@@H](O1)OC[C@@H]2[C@H]([C@@H]([C@H]([C@@H](O2)OC3=C(OC4=CC(=CC(=C4C3=O)O)O)C5=CC(=C(C=C5)O)O)O)O)O)O)O)O	0.21	1.1	5280805	4	-1.003	flavonols	n	1
3-Phenyl-2-propenenitrile	ZWKNLRXFUTWSOY-QPJJXVBHSA-N	1550846	C1=CC=C(C=C1)/C=C/C#N	0.92	1.1	1550846	126	1.995	nitriles		1
Quinoline	SMWDFEZZVXVKRB-UHFFFAOYSA-N	7047	C1=CC=C2C(=C1)C=CC=N2	0.92	1.1	7047	123	0.874	quinolines		1
[6]-Paradol	CZNLTCTYLMYLHL-UHFFFAOYSA-N	94378	CCCCCCCC(=O)CCC1=CC(=C(C=C1)O)OC	0.42	1.1	94378	37	3.621	ketones		1
7-hydroxy-10E,16-heptadecadien-8-ynoic acid	SKEXYIDHVDOQQP-VOTSOKGWSA-N	5312811	C=CCCC/C=C/CC#CC(CCCCCC(=O)O)O	0.42	1.1	5312811	20	4.839	OH-FA_18_1_1		1
1,2-di-(9Z,12Z-heptadecadienoyl)-sn-glycerol	YTWBBMNYIAKSIL-BOGDHPPESA-N	9543696	CCCC/C=C\C/C=C\CCCCCCCC(=O)OC[C@H](CO)OC(=O)CCCCCCC/C=C\C/C=C\CCCC	0.11	1.1	9543696	3	14.352	diglycerides		1
D-Glutamate	WHUUTDBJXJRKMK-GSVOUGTGSA-N	23327	C(CC(=O)O)[C@H](C(=O)O)N	0.53	1.1	23327	38	-3.349	glutamates		1
Glutamic acid	WHUUTDBJXJRKMK-VKHMYHEASA-N	33032	C(CC(=O)O)[C@@H](C(=O)O)N	0.53	1.1	33032	38	-3.349	glutamates		1
O-acetyl-L-serine	VZXPDPZARILFQX-BYPYZUCNSA-N	99478	CC(=O)OC[C@@H](C(=O)O)N	0.53	1.1	99478	39	-3.216	peptides		1
tetradecasphinga-4E,6E-dienine	UWJZVNRNKDOZCA-LNFMSFKKSA-N	42608347	CCCCCCC/C=C/C=C/[C@H]([C@H](CO)N)O	0.062	1.1	42608347	36	3.298	macrolides		1
Tripoxyrollin	KCYRZEFVHDREPK-UHFFFAOYSA-N	131753021	CCCCCCCCCCC1C(O1)CCC2C(O2)CCC3C(O3)CCCCCCCCCCCCC4=CC(OC4=O)C	0.11	1.1	131753021	161	12.469	epoxy compounds		1
(2E,4E,8E,10E)-7-hydroxyhexadeca-2,4,8,10-tetraenoic acid	CMIWOGJRXHRRFL-CQWJRODPSA-N	70679005	CCCCC/C=C/C=C/C(C/C=C/C=C/C(=O)O)O	0.076	1.1	70679005	57	4.236	OH-FA_16_4_1		1
12-Oxo-2,3-dinor-10,15-phytodienoic acid	SZVNKXCDJUBPQO-HWKANZROSA-N	131751254	CC/C=C/CC1C(C=CC1=O)CCCCCC(=O)O	0.076	1.1	131751254	139	3.765	fatty acids, unsaturated		1
Norbotryal acetate	HAEYAYBKSHUKRO-FRWLMAKKSA-N	101683060	C[C@@H]1C[C@@H]([C@@H]2C(=C1C=O)[C@@H](CC2(C)C)C)OC(=O)C	0.076	1.1	101683060	60	3.264			1
Notoginsenoside J	YFXPRCDUBFSHJY-UHFFFAOYSA-N	85212136	CC1(C(CCC2(C1C(CC3(C2CC(C4C3(CCC4C(C)(CCC(C(C)(C)O)O)OC5C(C(C(C(O5)CO)O)O)O)C)O)C)OC6C(C(C(C(O6)CO)O)O)O)C)O)C	0.076	1.1	85212136	56	1.946	glycosides		1
(-)-Matairesinol	MATGKVZWFZHCLI-LSDHHAIUSA-N	119205	COC1=C(C=CC(=C1)C[C@H]2COC(=O)[C@@H]2CC3=CC(=C(C=C3)O)OC)O	0.25	1.2	119205	37	1.247	lignans		1
6-oxo-9S,11R,15S-trihydroxy-13E-prostenoic acid	KFGOFTHODYBSGM-ZUNNJUQCSA-N	5280888	CCCCC[C@@H](/C=C/[C@H]1[C@@H](C[C@@H]([C@@H]1CC(=O)CCCCC(=O)O)O)O)O	0.25	1.2	5280888	26	1.647	prostaglandins f	h	1
Platenolide II	XXZCIGRXZDOUGK-QDJLDCPTSA-N	6443786	CCC1CC(C(/C=C\C=C\CC(OC(=O)CC(C(C1O)OC)O)C)O)C	0.25	1.2	6443786	106	1.696	macrolides		1
Moluccensin C	NYTWFVRFIOOMLM-WJHJQCJRSA-N	102418508	CC[C@H](C)C(=O)O[C@]12CC3([C@@H]([C@]1([C@H]4CC[C@@]5([C@H](OC(=O)CC5=C4C(=O)[C@@]2([C@@H]3OC(=O)C(C)C)O)C6=COC=C6)C)C)CC(=O)OC)C	0.33	1.2	102418508	46	2.952	limonins	k	1
(E)-4-hydroxy-3-methylbut-2-en-1-yl diphosphate	MDSIZRKJVDMQOQ-GORDUTHDSA-N	5281976	C/C(=C\COP(=O)(O)OP(=O)(O)O)/CO	0.2	1.2	5281976	120	-3.215	organophosphorus compounds		1
1-hydroxy-2-methyl-2-(E)-butenyl 4-diphosphate	MDSIZRKJVDMQOQ-GORDUTHDSA-K	21597501	C/C(=C\COP(=O)([O-])OP(=O)([O-])[O-])/CO	0.2	1.2	21597501	120	-3.215	organophosphorus compounds		1
Brevetoxin A	MGVIMUPHKPHTKF-HQUFVKSZSA-N	10865808	C[C@@H]1C[C@H]2[C@@H](CC(=O)O2)O[C@H]3C[C@@H]4[C@H](C[C@@H]([C@@H]5[C@@H](O4)C/C=C\C[C@@H]6[C@@H](O5)C/C=C\[C@@H]7[C@@H](O6)CCC[C@@H]8[C@@](O7)(C[C@@H]9[C@@H](O8)C[C@@H]2[C@@H](O9)[C@H](C[C@H](O2)CC(=C)C=O)O)C)C)O[C@@]3(C1)C	0.25	1.2	10865808	170	4.061	oxocins		1
16-methyl-octadeca-5Z,9Z,12Z-trienoic acid	CBDCJUVYPOLINT-XXCIQDTRSA-N	101171721	CCC(C)CC/C=C\C/C=C\CC/C=C\CCCC(=O)O	0.29	1.2	101171721	154	7.857	UnSaturated FA		1
Annosquamosin C	LZAZGDZVFQSCFO-RAGVPMNTSA-N	11066271	C[C@@]12CCC[C@@]([C@H]1CC[C@]34[C@H]2CC[C@H](C3)[C@H](C4)CO)(C)O	0.29	1.2	11066271	133	5.075	diterpenes		1
Methyl linolenate	DVWSXZIHSUZZKJ-YSTUJMKBSA-N	5319706	CC/C=C\C/C=C\C/C=C\CCCCCCCC(=O)OC	0.29	1.2	5319706	136	7.859	UnSaturated FA		1
L-citrulline	RHGKLRLOHDJJDR-BYPYZUCNSA-N	9750	C(C[C@@H](C(=O)O)N)CNC(=O)N	0.16	1.2	9750	166	-3.909	amino acids		1
O-(L-Norvalyl-5)isourea	WJGYUTHBDPPYCA-BYPYZUCNSA-N	191034	C(C[C@@H](C(=O)O)N)COC(=N)N	0.16	1.2	191034	38	-2.655			1
Coproporphyrin III	XNBNKCLBGTWWSD-UHFFFAOYSA-N	114935	CC1=C(C2=CC3=C(C(=C(N3)C=C4C(=C(C(=N4)C=C5C(=C(C(=N5)C=C1N2)C)CCC(=O)O)C)CCC(=O)O)C)CCC(=O)O)CCC(=O)O	0.29	1.2	114935	59	0.964	porphyrins		1
(S)-[10]-Gingerol	AIULWNKTYPZYAN-UHFFFAOYSA-N	5275726	CCCCCCCCCC(CC(=O)CCC1=CC(=C(C=C1)O)OC)O	0.25	1.2	5275726	121	4.445	catechols		1
9-methylene-11R,15S-dihydroxy-5Z,13E-prostadienoic acid	VKEJXDXJUFQESA-DLMPNJEASA-N	5283059	CCCCC[C@@H](/C=C/[C@H]1[C@@H](CC(=C)[C@@H]1C/C=C\CCCC(=O)O)O)O	0.25	1.2	5283059	94	4.031	prostaglandins f, synthetic		1
Annosquamosin D	WIWQJTOJXFFLJC-MZLRYNDKSA-N	11759899	CC(=O)O[C@]1(C[C@@]23CC[C@H]4[C@]([C@@H]2CC[C@@H]1C3)(CCC[C@@]4(C)O)C)CO	0.25	1.2	11759899	134	4.272	diterpenes		1
1-aminocyclopropane-1-carboxylate	PAJPWUMXBYXFCZ-UHFFFAOYSA-N	535	C1CC1(C(=O)O)N	0.026	1.2	535	40	-3.054	amino acids, cyclic		1
3-oxobutanamide	GCPWJFKTWGFEHH-UHFFFAOYSA-N	80077	CC(=O)CC(=O)N	0.026	1.2	80077	112	-0.762			1
Azetidine-2-carboxylic acid	IADUEWIQBXOCDZ-UHFFFAOYSA-N	17288	C1CNC1C(=O)O	0.026	1.2	17288	41	-0.543	imino acids		1
L-3-Aminodihydro-2(3H)-furanone	QJPWUUJVYOJNMH-UHFFFAOYSA-N	73509	C1COC(=O)C1N	0.026	1.2	73509	52	-0.183	aminobutyrates		1
Dracunculifoside L	DNTOGGCBATUQGV-FIHPWCTPSA-N	11028618	CC(=O)CCC1=CC(=C(C=C1)O)O[C@H]2[C@@H]([C@H]([C@@H]([C@H](O2)CO[C@H]3[C@@H]([C@](CO3)(COC(=O)/C=C/C4=CC(=C(C=C4)O)O)O)O)O)O)O	0.33	1.2	11028618	97	-1.162	phenols		1
Phlegmariurine C	MJIROACEKGJSGD-UHFFFAOYSA-N	163967	CC1CC2=C3CCCN(CCCC3C(=O)C2C4C5=C6CCCN(CCCC6C4=O)C(=O)CC(C5)C)C(=O)C1	0.21	1.2	163967	67	0.51	alkaloids		1
2-Amino-3-hydroxypropanoic acid	MTCFGRXMJLQNBG-UHFFFAOYSA-N	617	C(C(C(=O)O)N)O	0.041	1.2	617	39	-3.956	amino acids, neutral		1
D-Serine	MTCFGRXMJLQNBG-UWTATZPHSA-N	71077	C([C@H](C(=O)O)N)O	0.041	1.2	71077	39	-3.956	amino acids, neutral		1
L-Serine	MTCFGRXMJLQNBG-REOHCLBHSA-N	5951	C([C@@H](C(=O)O)N)O	0.041	1.2	5951	39	-3.956	amino acids, neutral		1
1-tridecanoyl-2-(5Z,8Z,11Z,14Z,17Z-eicosapentaenoyl)-glycero-3-phosphocholine	WVZZVZXEZMVMLN-JLPXVHQXSA-N	52922196	CCCCCCCCCCCCC(=O)OC[C@H](COP(=O)([O-])OCC[N+](C)(C)C)OC(=O)CCC/C=C\C/C=C\C/C=C\C/C=C\C/C=C\CC	0.21	1.2	52922196	1	12.597	phosphatidylcholines		1
PE 36:5; PE 18:2-18:3; [M+H]+	YUJQBXOEHWTQIZ-GEQLDFBFSA-N	52924155	CCCCC/C=C\C/C=C\C/C=C\C/C=C\CCCCCC(=O)O[C@H](COC(=O)CCCCCCC/C=C\CCCC)COP(=O)(O)OCCN	0.21	1.2	52924155	70	13.677	phosphatidylethanolamines		1
(+)-sesamin	PEYUIKBAABKQKQ-AFHBHXEDSA-N	72307	C1[C@H]2[C@H](CO[C@@H]2C3=CC4=C(C=C3)OCO4)[C@H](O1)C5=CC6=C(C=C5)OCO6	0.18	1.2	72307	142	1.544	lignans		1
1-hexadecanoyl-2-(5Z,8Z,11Z,14Z,17Z-eicosapentaenoyl)-sn-glycero-3-phosphocholine	KLTHQSWIRFFBRI-CPFPVJFHSA-N	24778723	CCCCCCCCCCCCCCCC(=O)OC[C@H](COP(=O)([O-])OCC[N+](C)(C)C)OC(=O)CCC/C=C\C/C=C\C/C=C\C/C=C\C/C=C\CC	0.21	1.2	24778723	1	14.304	phosphatidylcholines		1
1-linoleoyl-2-alpha-linolenoyl-phosphatidylcholine	HZGAVPNEGHQJID-UNBCHYIMSA-N	52922731	CCCCC/C=C\C/C=C\CCCCCCCC(=O)OC[C@H](COP(=O)([O-])OCC[N+](C)(C)C)OC(=O)CCCCCCC/C=C\C/C=C\C/C=C\CC	0.21	1.2	52922731	1	14.115	phosphatidylcholines		1
5,7,4'-Trihydroxy-6-(3-hydroxymethyl-2-butenyl)isoflavone	AROTXIUFXQZGLT-BIIKFXOESA-N	5378945	C/C(=C\CC1=C(C2=C(C=C1O)OC=C(C2=O)C3=CC=C(C=C3)O)O)/CO	0.18	1.2	5378945	2	0.785	isoflavones		1
Glyceofuran	FLURXOFTUKXKQN-AZUAARDMSA-N	187147	CC(C)(C1=CC2=CC3=C(C=C2O1)OC[C@@]4([C@H]3OC5=C4C=CC(=C5)O)O)O	0.18	1.2	187147	2	0.412	furans		1
PC 36:5; PC 18:2-18:3; [M+H]+	SUZYROYNFNQALJ-MHEIZRSESA-N	52923341	CCCCCCCCCCCCCCCC(=O)O[C@H](COC(=O)CCC/C=C\C/C=C\C/C=C\C/C=C\C/C=C\CC)COP(=O)([O-])OCC[N+](C)(C)C	0.21	1.2	52923341	1	14.304	phosphatidylcholines		1
PC(16:1(9Z)/20:4(8Z,11Z,14Z,17Z))	NJKOHDXHBBUJBZ-HVRDEFPWSA-N	53478681	CCCCCC/C=C\CCCCCCCC(=O)OC[C@H](COP(=O)([O-])OCC[N+](C)(C)C)OC(=O)CCCCCC/C=C\C/C=C\C/C=C\C/C=C\CC	0.21	1.2	53478681	1	14.115	phosphatidylcholines		1
(+)-sesamolinol	OJVGWDJIYBTWDS-AFHBHXEDSA-N	443019	COC1=C(C=CC(=C1)O[C@@H]2[C@H]3CO[C@@H]([C@H]3CO2)C4=CC5=C(C=C4)OCO5)O	0.18	1.2	443019	142	1.754	isoflavones		1
(R)-(+)-2-Pyrrolidone-5-carboxylic acid	ODHCTXKNWHHXJC-GSVOUGTGSA-N	439685	C1CC(=O)N[C@H]1C(=O)O	0.11	1.2	439685	76	-0.827	pyrrolidinones		1
6,7,2',3',4'-Pentamethoxyisoflavone	PQBJXCFVHIZLIF-UHFFFAOYSA-N	44257251	COC1=C(C(=C(C=C1)C2=COC3=CC(=C(C=C3C2=O)OC)OC)OC)OC	0.18	1.2	44257251	54	2.218	isoflavones		1
Pyroglutamic acid	ODHCTXKNWHHXJC-VKHMYHEASA-N	7405	C1CC(=O)N[C@@H]1C(=O)O	0.11	1.2	7405	76	-0.827	pyrrolidinones		1
10-Gingerdione	QPSYZJDGMPQMSV-UHFFFAOYSA-N	14440539	CCCCCCCCCC(=O)CC(=O)CCC1=CC(=C(C=C1)O)OC	0.11	1.2	14440539	37	4.805	ketones		1
9S-hydroxy-11-mehylene-15-oxo-5Z,13E-prostadienoic acid	SAAKCJFTIGHOEX-WQXLGBCHSA-N	5283096	CCCCCC(=O)/C=C/[C@@H]1[C@H]([C@H](CC1=C)O)C/C=C\CCCC(=O)O	0.11	1.2	5283096	94	3.661	prostaglandins f, synthetic		1
9Z,12Z-octadecadienoic acid(d4)	OYHQOLUKZRVURQ-GPTDOFLBSA-N	12311285	[2H]/C(=C(\[2H])/C/C(=C(/[2H])\CCCCCCCC(=O)O)/[2H])/CCCCC	0.11	1.2	12311285	136	7.865	UnSaturated FA		1
Clathrin B	XSPCADAEZUXHRH-LEBDXYBYSA-N	10588140	CC1=C(C(=CC=C1)C(/C=C/C(=C/C=C/C(C)C)/C)O)C	0.033	1.2	10588140	27	5.129	sesquiterpenes		1
(S)-[8]-Gingerol	BCIWKKMTBRYQJU-UHFFFAOYSA-N	5275725	CCCCCCCC(CC(=O)CCC1=CC(=C(C=C1)O)OC)O	0.13	1.3	5275725	121	3.307	catechols		1
17beta-hydroxy-5alpha-1-oxo-2,3-seco-androstan-3-oic acid	UVMGMKYQPLCEGR-LUJOEAJASA-N	73242220	CC(=O)[C@]1([C@@H](CC[C@@H]2[C@@H]1CC[C@]3([C@H]2CC[C@@H]3O)C)CC(=O)O)C	0.13	1.3	73242220	29	2.871	diterpenes		1
Adalinine	CNUUHKVLRVPYKE-UHFFFAOYSA-N	10585296	CCCCCC1(CCCC(=O)N1)CC(=O)C	0.79	1.3	10585296	113	2.799	piperidines		1
14'-apo-beta-caroten-14'-al	NGISIFNAHMKVQR-SSRYJDFZSA-N	5280992	CC1=C(C(CCC1)(C)C)/C=C/C(=C/C=C/C(=C/C=C/C=O)/C)/C	0.37	1.3	5280992	6	7.029	carotenoids		1
Uvarisesquiterpene B	WKMGWRYKSQSUKY-PSWRPDDJSA-N	189474	CC(C)C1=CC[C@]2(CC[C@@H]3CC4=CC=CC=C4O[C@]3([C@@H]2C1)C)C	0.37	1.3	189474	152	5.91	terpenes		1
Piperochromenoic acid	MSDAWPKHHPLFBC-RQZCQDPDSA-N	13845938	CC(=CCC/C(=C/CCC1(C=CC2=C(O1)C=CC(=C2)C(=O)O)C)/C)C	0.033	1.3	13845938	42	4.971	benzoates		1
Sucutinirane C	WITNZPLCRJEDQU-JAXLGGSGSA-N	44139493	CC1=C2C[C@@H]([C@@H]3[C@@](C2=CC4=C1C=CO4)(CCCC3(C)C)C)OC(=O)C	0.033	1.3	44139493	86	4.857	cyclohexanones		1
D-Alanine	QNAYBMKLOCPYGJ-UWTATZPHSA-N	71080	C[C@H](C(=O)O)N	0.053	1.3	71080	40	-2.824	amino acids		1
Delevoyin C	MTISXCFAIKDIRG-ZXRRHVTQSA-N	101024200	CC(C)C(=O)O[C@@H]1[C@@H]([C@@H]2[C@]3(C[C@]14[C@@H]3[C@@H]([C@@H]([C@]5([C@@H](C(=O)C=C5C4)[C@H]6CC(=O)OC6)C)OC(=O)C)OC(=O)C)C=C[C@H](C2(C)C)OC(=O)C)OC(=O)C	0.0059	1.3	101024200	105	2.336	triterpenes		1
L-alanine	QNAYBMKLOCPYGJ-REOHCLBHSA-N	5950	C[C@@H](C(=O)O)N	0.053	1.3	5950	40	-2.824	peptides		1
Anthranilate; Anthranilic acid; o-Aminobenzoic acid; Vitamin L1; 2-Aminobenzoate	RWZYAGGXGHYGMB-UHFFFAOYSA-N	227	C1=CC=C(C(=C1)C(=O)O)N	0.033	1.3	227	110	0.497	ortho-aminobenzoates		1
Homarine	BRTLKRNVNFIOPJ-UHFFFAOYSA-N	3620	C[N+]1=CC=CC=C1C(=O)[O-]	0.033	1.3	3620	124	0.541	picolinic acids		1
Hordatine B glucoside	SKTFAQNZNWTXFP-WDZFZDKYSA-N	131751022	COC1=CC(=CC2=C1OC(C2C(=O)NCCCCN=C(N)N)C3=CC=C(C=C3)OC4C(C(C(C(O4)CO)O)O)O)/C=C\C(=O)NCCCCN=C(N)N	0.033	1.3	131751022	4	-2.125		n	1
methylnicotinate	YNBADRVTZLEFNH-UHFFFAOYSA-N	7151	COC(=O)C1=CN=CC=C1	0.033	1.3	7151	81	-0.187	nicotinic acids		1
Trigonelline	WWNNZCOKKKDOPX-UHFFFAOYSA-N	5570	C[N+]1=CC=CC(=C1)C(=O)[O-]	0.033	1.3	5570	81	0.135	alkaloids		1
2'(R)-Hydroxylanneaquinol	SYEWMKBCQCNFPV-VFCOFNOGSA-N	5469796	CCCCCCCC/C=C\CCCCC[C@H](CC1=C(C=CC(=C1)O)O)O	0.21	1.3	5469796	137	7.655	phenols		1
2,10-dihydroxy-4,6,8-decatriynoic acid	RPSSCYORFZCANO-UHFFFAOYSA-N	5312795	C(C#CC#CC#CCO)C(C(=O)O)O	0.21	1.3	5312795	182	0.083			1
24-Nor-5beta-chol-22-ene-3alpha,7alpha,12alpha-triol	VLJOAPYLXOBUNB-ZTSBSJDLSA-N	5284307	C[C@H](C=C)[C@H]1CC[C@@H]2[C@@]1([C@H](C[C@H]3[C@H]2[C@@H](C[C@H]4[C@@]3(CC[C@H](C4)O)C)O)O)C	0.21	1.3	5284307	7	5.028	cholestanols		1
(2S)-methylbutanenitrile	RCEJCSULJQNRQQ-YFKPBYRVSA-N	642159	CC[C@H](C)C#N	0.033	1.3	642159	58	1.146	nitriles		1
5alpha-androst-16-en-3-one	HFVMLYAGWXSTQI-QYXZOKGRSA-N	6852393	C[C@]12CC[C@H]3[C@H]([C@@H]1CC=C2)CC[C@@H]4[C@@]3(CCC(=O)C4)C	0.41	1.3	6852393	12	6.291	androstenes		1
Ser Leu	NFDYGNFETJVMSE-BQBZGAKWSA-N	7015695	CC(C)C[C@@H](C(=O)O)NC(=O)[C@H](CO)N	0.068	1.3	7015695	66	-2.823			1
Indole-3-acetonitrile	DMCPFOBLJMLSNX-UHFFFAOYSA-N	351795	C1=CC=C2C(=C1)C(=CN2)CC#N	0.11	1.4	351795	22	0.916	indoles		1
7-Hydroxy-3-(2,3-dihydroxybutyl)-1(3H)-isobenzofuranone	OZCHPBNVKNAWHM-UHFFFAOYSA-N	11746674	CC(C(CC1C2=C(C(=CC=C2)O)C(=O)O1)O)O	0.72	1.4	11746674	43	-0.228	benzofurans		1
Caffeoylspermidine	FVFDFXRLJHKPAH-FNORWQNLSA-N	129673371	C1=CC(=C(C=C1/C=C/C(=O)NCCCCNCCCN)O)O	0.026	1.4	129673371	32	0.322	caffeic acids		1
Spermidine; N-(3-Aminopropyl)-1,4-butane-diamine	ATHGHQPFGPMSJY-UHFFFAOYSA-N	1102	C(CCNCCCN)CN	0.026	1.4	1102	11	-0.654	putrescine	i	1
Acetamidopropanal	ARJPPNFIEQKVBB-UHFFFAOYSA-N	5460495	CC(=O)NCCC=O	0.33	1.4	5460495	112	-0.336			1
Proline	ONIBWKKTOPOVIA-BYPYZUCNSA-N	145742	C1C[C@H](NC1)C(=O)O	0.33	1.4	145742	130	-0.185	amino acids, cyclic		1
Hydroxyspirilloxanthin	SSZVJOJPPUPCBF-JARCNSDHSA-N	5366504	C/C(=C\C=C\C(=C\C=C\C(=C\C=C\C=C(/C)\C=C\C=C(/C)\C=C\C=C(/C)\C=C\CC(C)(C)OC)\C)\C)/C=C/CC(C)(C)O	0.018	1.4	5366504	100	12.661			1
2-methylpropanenitrile	LRDFRRGEGBBSRN-UHFFFAOYSA-N	6559	CC(C)C#N	0.21	1.4	6559	58	0.577	nitriles		1
3,4-Dihydro-2H-pyrrole	ZVJHJDDKYZXRJI-UHFFFAOYSA-N	79803	C1CC=NC1	0.21	1.4	79803	175	0.52	pyrroles		1
Ethanolamine	HZAXFHJVJLSVMW-UHFFFAOYSA-N	700	C(CO)N	0.01	1.4	700	180	-1.275	ethanolamines		1
1-(1-Methoxy-1-methylethyl)-4-methylbenzene	YCCVSCJOXISVEI-UHFFFAOYSA-N	14121774	CC1=CC=C(C=C1)C(C)(C)OC	0.033	1.5	14121774	27	2.14	anisoles		1
1-Isopropyl-2-methoxy-4-methylbenzene	LSQXNMXDFRRDSJ-UHFFFAOYSA-N	14104	CC1=CC(=C(C=C1)C(C)C)OC	0.033	1.5	14104	45	2.808	anisoles		1
2-(Methylthiomethyl)furan	SKSFHXVDHVKIBN-UHFFFAOYSA-N	518937	CSCC1=CC=CO1	0.0059	1.5	518937	30	1.453	Epoxy FA_19		1
3-methyl-2-(pent-2Z-enyl)cyclopent-2-enone	XMLSXPIVAXONDL-PLNGDYQASA-N	1549018	CC/C=C\CC1=C(CCC1=O)C	0.033	1.5	1549018	78	2.324	cyclopentanes		1
Divinyl sulfide	UIYCHXAGWOYNNA-UHFFFAOYSA-N	12321	C=CSC=C	0.01	1.5	12321	184	2.027	sulfides		1
1H-Indole-3-acetic acid	SEOVTRFCIGRIMH-UHFFFAOYSA-N	802	C1=CC=C2C(=C1)C(=CN2)CC(=O)O	0.25	1.5	802	62	0.805	indoles		1
7-Amino-4-methylcoumarin	GLNDAGDHSLMOKX-UHFFFAOYSA-N	92249	CC1=CC(=O)OC2=C1C=CC(=C2)N	0.25	1.5	92249	110	0.711	coumarins		1
Plumbagic acid	SGNALGPYOOQHOT-ZCFIWIBFSA-N	92468470	C[C@H](CC(=O)O)C(=O)C1=C(C(=CC=C1)O)O	0.041	1.5	92468470	43	0.702	anacardic acids		1
Sinapate; Sinapic acid; 3,5-Dimethoxy-4-hydroxycinnamic acid	PCMORTLOPMLEFB-ONEGZZNKSA-N	637775	COC1=CC(=CC(=C1O)OC)/C=C/C(=O)O	0.041	1.5	637775	95	0.752	cinnamates		1
L-Arginine	ODKSFYDXXFIFQN-BYPYZUCNSA-N	6322	C(C[C@@H](C(=O)O)N)CN=C(N)N	0.068	1.5	6322	166	-3.585	amino acids		1
Palau'imide	HMXDFLALTRZBII-GLTUQPQBSA-N	10972010	CCCCC(C)C(=O)N[C@H](C(C)C)C(=O)N1[C@H](C(=C(C1=O)C)OC)CC2=CC=CC=C2	0.00053	1.5	10972010	177	4.258			0.33
D-Pipecolic acid	HXEACLLIILLPRG-RXMQYKEDSA-N	736316	C1CCN[C@H](C1)C(=O)O	0.0047	1.5	736316	41	0.173	piperidines		1
L-Pipecolic acid	HXEACLLIILLPRG-YFKPBYRVSA-N	439227	C1CCN[C@@H](C1)C(=O)O	0.0047	1.5	439227	41	0.173	piperidines		1
L-trans-4-Methyl-2-pyrrolidinecarboxylic acid	KKJQZEWNZXRJFG-UHFFFAOYSA-N	352051	CC1CC(NC1)C(=O)O	0.0047	1.5	352051	130	0.112	amino acids, cyclic		1
Haplophytine	SFSFAWRKKRGBKI-ZLEWMSNTSA-N	442103	CN1CC[C@@]2(C3=C(C(=CC=C3)O)N4[C@]1(C2=O)CCC4=O)C5=C(C(=C6C(=C5)[C@@]78CCN9[C@]71[C@@](CCC9)(CC(=O)O1)C=C[C@H]8N6C)OC)OC	0.25	1.5	442103	109	1.114	indoles		1
(6S)-hydroxyhyoscyamine	WTQYWNWRJNXDEG-KHXRNHLQSA-N	439976	CN1C2C[C@@H](CC1C(C2)O)OC(=O)C(CO)C3=CC=CC=C3	0.12	1.6	439976	28	0.602	scopolamine derivatives		1
N1-trans-Feruloylagmatine	UBMDAKWARMURDL-FNORWQNLSA-N	46173376	COC1=C(C=CC(=C1)/C=C/C(=O)NCCCCN=C(N)N)O	0.12	1.6	46173376	32	-0.036	caffeic acids		1
16R-hydroxy-octadeca-9Z,17-diene-12,14-diynoic acid	HQHIHSWDBHBMOJ-MAVJXHJTSA-N	129695685	C=C[C@H](C#CC#CC/C=C\CCCCCCCC(=O)O)O	0.0077	1.6	129695685	20	4.892	OH-FA_18_1_1		1
Estriol	PROQIPRRNZUXQM-ZXXIGWHRSA-N	5756	C[C@]12CC[C@H]3[C@H]([C@@H]1C[C@H]([C@@H]2O)O)CCC4=C3C=CC(=C4)O	0.0077	1.6	5756	47	2.871	estrenes		1
Micrandrol D	DVHLELJSYSJJDC-UHFFFAOYSA-N	71438805	CC1=C(C2=C(C=C1)C3=CC(=C(C=C3C=C2)OC)O)C	0.0077	1.6	71438805	158	3.775	lignans		1
1-Methoxy-1H-indole-3-acetonitrile	LIJIPBYXIXTNLE-UHFFFAOYSA-N	11954881	CON1C=C(C2=CC=CC=C21)CC#N	0.16	1.7	11954881	22	0.434	indoles		1
Arvelexin	DHOVDDVYXBMXDM-UHFFFAOYSA-N	119406	COC1=CC=CC2=C1C(=CN2)CC#N	0.16	1.7	119406	22	0.945	indoles		1
Consabatine	JMHTUVBKARXGPJ-HLVUACMISA-N	91751196	CC(=CCC1=CC(CCC1=O)(C(=O)OC2C[C@H]3CC[C@@H](C2)N3C)O)C	0.013	1.9	91751196	111	1.986			1
Talaroconvolutin B	DZMMOKIPXHQOJN-KXVCVXEUSA-N	6475762	CCC(C)/C=C(\C)/[C@@H]1[C@@H]([C@H]2CC[C@@H](C[C@@]2(C=C1C)C)C)C(=O)C3=CC(NC3=O)(CC4=CC=C(C=C4)O)O	0.023	2	6475762	109	6.884			1
Camalexin	IYODIJVWGPRBGQ-UHFFFAOYSA-N	636970	C1=CC=C2C(=C1)C(=CN2)C3=NC=CS3	0.25	2.3	636970	22	1.486	indoles		1
Cuauchichicine	BGZNEAVTIQGRHL-UHFFFAOYSA-N	200141	CC1C2CCC3C(C2)(C1=O)CCC4C35CCCC4(CN6C5OCC6)C	0.0067	2.3	200141	67	3.598			1
Cryptophorine	UIYRNLNPZZABGX-JSWQWYJJSA-N	5281684	CC/C=C/C=C/C=C/C=C/[C@@H]1CC[C@@H]([C@@H](N1C)C)O	0.0018	2.5	5281684	102	4.145	piperidines		1
(1-cyano-2-methylprop-2-en-1-yl) eicosanoate	QRRHXDDYKWYHPW-UHFFFAOYSA-N	24778484	CCCCCCCCCCCCCCCCCCCC(=O)OC(C#N)C(=C)C	0.0059	2.5	24778484	1	9.991			1
2-[Octahydro-4,7-dimethyl-1-oxocyclopenta[c]pyran-3-yl]nepetalactam	QTRZXLVUEGDULY-UHFFFAOYSA-N	14133659	CC1CCC2C1C(=O)OC(C2C)N3C=C(C4CCC(C4C3=O)C)C	0.0034	2.6	14133659	67	3.829			1
Coniosetin	ISHIUSZGAFLPLK-MSLMHWDWSA-N	54724406	C/C=C/C=C/[C@@H]1C(=C[C@@H]2C[C@@H](CC[C@H]2[C@]1(C)/C(=C\3/C(=O)C(NC3=O)C(C)O)/O)C)C	0.0047	2.7	54724406	111	7.17	naphthalenes		1
Serratanidine	YCOAYVRPLHVBDP-YSHXYTTRSA-N	442499	C[C@]1(C[C@@H]([C@]23CCCN4[C@@]2(CCC4)C(=O)C[C@@H]3[C@H]1O)O)O	0.0014	2.8	442499	176	-0.454			0.87
Nitracidomycin B	KQZPUTFJOHDSFS-MKMNVTDBSA-N	6438973	CCC(C(C(C(C)C)NC(=O)/C=[N+](\[O-])/OC)O)C(=O)O	0.00053	3.3	6438973	66	1.156	amino acids		0.33
Jervinone	KLTPAUQDYRELPI-WKWNSBFHSA-N	637157	C[C@H]1C[C@@H]2[C@H]([C@H]([C@]3(O2)CC[C@H]4[C@@H]5CCC6=CC(=O)CC[C@@]6([C@H]5C(=O)C4=C3C)C)C)NC1	0.0019	3.3	637157	111	1.873			1
