# Supplementary material for: The Arabidopsis thaliana–Streptomyces Interaction Is Controlled by the Metabolic Status of the Holobiont
Source: Int J Mol Sci. 2022 Oct 26;23(21):12952. doi: 10.3390/ijms232112952 (PMC9655247; doi:10.3390/ijms232112952)
Supplement: Supplementary file 1 [file ijms-23-12952-s001.zip › Table S3.xlsx]

## Sheet: p<0,05
Table S3: Metabolites differentially accumulated in chs5 mutant as compared to the wild type, in both LTC and STC. Only metabolites with p-value <0.05 and a level 2 or 3 annotation according to Schymanski [2] are given.
Compound.Name	Fold Change * in LTC	Fold Change * in STC	ClusterLabel according ChemRich	Log2FC in LTC	Log2FC in STC
4-Isopropyl benzaldehyde	0.71	0.84	aldehydes	-0.494109	-0.251539
2,4,6,8-decatetraenal	0.71	0.84	aldehydes	-0.494109	-0.251539
methylchavicol	0.71	0.84	anisoles	-0.494109	-0.251539
Mequinol	0.71	0.65	anisoles	-0.494109	-0.621488
Anethole; t-Anethole; trans-Anethole	0.71	0.84	anisoles	-0.494109	-0.251539
(-)-Hepta-4,6-diyne-2,3-diol	0.71	0.65	butylene glycols	-0.494109	-0.621488
Nodosin	0.84	0.91	diterpenes	-0.251539	-0.136062
(-)-Hydroxydihydrobovolide	0.67	0.64	Epoxy FA_11	-0.577767	-0.643856
2E,4E,6-heptatrienoic acid	0.71	0.65	fatty acids, unsaturated	-0.494109	-0.621488
5,3',4'-Trihydroxy-7-methoxy-4-phenylcoumarin 5-O-xylosyl-(1->6)-glucoside	0.84	0.91	flavonoids	-0.251539	-0.136062
pelargonidin 3,7-di-O-beta-D-glucoside	0.84	0.91	flavonoids	-0.251539	-0.136062
KAEMPFEROL-7-NEOHESPERIDOSIDE	0.84	0.91	flavonols	-0.251539	-0.136062
Sporothriolide	0.48	0.63	furans	-1.05889	-0.666576
2,2,4,4,-Tetramethyl-6-(1-oxopropyl)-1,3,5-cyclohexanetrione	0.48	0.63	oils, volatile	-1.05889	-0.666576
orcinol	0.71	0.65	phenols	-0.494109	-0.621488
10-oxo-nonadecanoic acid	0.8	0.84	Saturated FA	-0.321928	-0.251539
Tanacetol A	0.51	0.57	sesquiterpenes	-0.971431	-0.810966
Trigonelline	1.9	1.3	alkaloids	0.925999	0.378512
glutarate	1.3	1.1	dicarboxylic acids	0.378512	0.137504
Methyl hydrogen fumarate	1.3	1.1	dicarboxylic acids	0.378512	0.137504
methylnicotinate	1.9	1.3	nicotinic acids	0.925999	0.378512
Anthranilate; Anthranilic acid; o-Aminobenzoic acid; Vitamin L1; 2-Aminobenzoate	1.9	1.3	ortho-aminobenzoates	0.925999	0.378512
Homarine	1.9	1.3	picolinic acids	0.925999	0.378512
Itaconic acid	1.3	1.1	succinates	0.378512	0.137504
Delevoyin C	1.2	1.3	triterpenes	0.263034	0.378512
Annoglabasin C	1.5	0.75	diterpenes	0.584963	-0.415037
1-Isothiocyanato-7-(methylsulfinyl)heptane	2	0.84	isothiocyanates	1	-0.251539
Coniosetin	0.46	2.7	naphthalenes	-1.12029	1.43296
pheophorbide a	6.3	0.17	porphyrins	2.65535	-2.55639
3beta,12beta,14,16beta-tetrahydroxy-5beta-card-20(22)-enolide	1.5	0.75	sterols	0.584963	-0.415037
Jervinone	0.36	3.3		-1.47393	1.72247
Talaroconvolutin B	0.26	2		-1.94342	1
Consabatine	0.32	1.9		-1.64386	0.925999
(1-cyano-2-methylprop-2-en-1-yl) eicosanoate	0.36	2.5		-1.47393	1.32193
2-[Octahydro-4,7-dimethyl-1-oxocyclopenta[c]pyran-3-yl]nepetalactam	0.4	2.6		-1.32193	1.37851
2-Pentylthiazole	2.1	0.84		1.07039	-0.251539
* Fold-Change <1 means that the metabolites quantity decreased in chs5 as compared to wild type
