# Supplementary material for: The Arabidopsis thaliana–Streptomyces Interaction Is Controlled by the Metabolic Status of the Holobiont
Source: Int J Mol Sci. 2022 Oct 26;23(21):12952. doi: 10.3390/ijms232112952 (PMC9655247; doi:10.3390/ijms232112952)
Supplement: Supplementary file 1 [file ijms-23-12952-s001.zip › Table S4.xlsx]

## Sheet: Effect_of_Genotype_on_Phyllosph
Table S4a : OTU whose abundance varried in the phyllosphere, at the rosette stage between the Col-0 and the chs5 plants. A Negative Log2FoldChange revealed that the OTU was more abundant in the chs5 than the WT plants.
OTU	baseMean	log2FoldChange	lfcSE	stat	pvalue	padj	Kingdom	Phylum	Class	Order	Family	Genus	Species
Cluster_570	94.7328	-25.3174	2.64564	-9.56948	1.07449e-21	8.45622e-19	Bacteria	Proteobacteria	Gammaproteobacteria	Salinisphaerales	Solimonadaceae	unknown genus	unknown species
Cluster_856	12.8144	-6.78933	1.22851	-5.52648	3.2672e-08	1.28564e-05	Bacteria	Proteobacteria	Alphaproteobacteria	Rhizobiales	Rhizobiaceae	Allorhizobium-Neorhizobium-Pararhizobium-Rhizobium	Multi-affiliation
Cluster_773	10.9183	-5.33667	1.80268	-2.96041	0.0030723	0.170229	Bacteria	Bacteroidota	Bacteroidia	Flavobacteriales	Weeksellaceae	Chryseobacterium	Chryseobacterium sp.
Cluster_1791	12.7162	-5.20215	1.63634	-3.17913	0.00147717	0.0964083	Bacteria	Verrucomicrobiota	Chlamydiae	Chlamydiales	Parachlamydiaceae	Candidatus Metachlamydia	Candidatus Metachlamydia lacustris
Cluster_1443	3.30987	-4.75218	1.65539	-2.87073	0.00409523	0.170229	Bacteria	Proteobacteria	Alphaproteobacteria	Rhizobiales	Multi-affiliation	Multi-affiliation	Multi-affiliation
Cluster_1053	1.70885	-4.38137	1.50748	-2.90642	0.00365588	0.170229	Bacteria	Patescibacteria	Saccharimonadia	Saccharimonadales	unknown family	unknown genus	unknown species
Cluster_1299	1.29637	-3.98694	1.54141	-2.58656	0.00969401	NA	Bacteria	Proteobacteria	Alphaproteobacteria	Rhizobiales	Rhizobiaceae	Allorhizobium-Neorhizobium-Pararhizobium-Rhizobium	Multi-affiliation
Cluster_1012	8.69664	-3.75596	1.45055	-2.58934	0.00961602	0.29107	Bacteria	Proteobacteria	Alphaproteobacteria	Micavibrionales	Micavibrionaceae	unknown genus	unknown species
Cluster_823	3.06526	-3.70961	1.08925	-3.40566	0.00066004	0.0577169	Bacteria	Proteobacteria	Alphaproteobacteria	Rhizobiales	Rhizobiaceae	Allorhizobium-Neorhizobium-Pararhizobium-Rhizobium	Rhizobium sp.
Cluster_1492	12.1901	-3.46797	1.32728	-2.61283	0.00897948	0.282674	Bacteria	Actinobacteriota	Actinobacteria	Propionibacteriales	Nocardioidaceae	Nocardioides	Multi-affiliation
Cluster_435	41.5297	-3.28819	0.862121	-3.81407	0.000136695	0.0191325	Bacteria	Proteobacteria	Gammaproteobacteria	Xanthomonadales	Multi-affiliation	Multi-affiliation	Multi-affiliation
Cluster_1459	4.85375	-2.78564	1.04091	-2.67615	0.0074474	0.249584	Bacteria	Bacteroidota	Bacteroidia	Chitinophagales	Chitinophagaceae	Niabella	Niabella aurantiaca
Cluster_746	22.3817	-2.73605	0.762408	-3.5887	0.000332334	0.0373638	Bacteria	Actinobacteriota	Actinobacteria	Micrococcales	Multi-affiliation	Multi-affiliation	Multi-affiliation
Cluster_1175	4.96958	-2.57472	0.944435	-2.7262	0.00640682	0.229189	Bacteria	Proteobacteria	Alphaproteobacteria	Rhizobiales	Rhizobiaceae	Allorhizobium-Neorhizobium-Pararhizobium-Rhizobium	unknown species
Cluster_1135	14.6981	-2.54191	0.737213	-3.448	0.000564745	0.0555568	Bacteria	Actinobacteriota	Actinobacteria	Propionibacteriales	Nocardioidaceae	Marmoricola	Marmoricola ginsengisoli
Cluster_1439	7.58582	-2.02016	0.703984	-2.86962	0.00410972	0.170229	Bacteria	Actinobacteriota	Actinobacteria	Micrococcales	Microbacteriaceae	Microbacterium	bacterium K27(2011)
Cluster_461	39.7697	-1.74792	0.543838	-3.21404	0.00130879	0.0936382	Bacteria	Actinobacteriota	Actinobacteria	Micrococcales	Intrasporangiaceae	Knoellia	Multi-affiliation
Cluster_905	45.2112	-1.06751	0.38701	-2.75836	0.00580921	0.221502	Bacteria	Proteobacteria	Gammaproteobacteria	Burkholderiales	Methylophilaceae	Methylophilus	Multi-affiliation
Cluster_43	117.837	1.30929	0.310436	4.21757	2.46946e-05	0.00647822	Bacteria	Actinobacteriota	Actinobacteria	Micrococcales	Microbacteriaceae	Rudaibacter	Rudaibacter terrae
Cluster_7	52.9982	1.75223	0.537978	3.25707	0.00112569	0.0885917	Bacteria	Actinobacteriota	Actinobacteria	Streptosporangiales	Thermomonosporaceae	Multi-affiliation	Multi-affiliation
Cluster_26	64.7636	1.94273	0.476091	4.08058	4.49231e-05	0.00883862	Bacteria	Actinobacteriota	Actinobacteria	Streptomycetales	Streptomycetaceae	Streptomyces	Streptomyces sp.
Cluster_44	78.5697	2.53036	0.666233	3.79801	0.000145864	0.0191325	Bacteria	Actinobacteriota	Actinobacteria	Streptomycetales	Streptomycetaceae	Streptomyces	Streptomyces bryophytorum
Cluster_3	317.65	2.5584	0.810319	3.15727	0.00159251	0.0964083	Bacteria	Actinobacteriota	Actinobacteria	Streptomycetales	Streptomycetaceae	Streptomyces	Streptomyces sp.
Cluster_225	4.2126	2.56133	0.87156	2.93878	0.00329504	0.170229	Bacteria	Patescibacteria	Parcubacteria	Candidatus Kaiserbacteria	unknown family	unknown genus	unknown species
Cluster_992	5.64095	2.56498	0.931804	2.75271	0.00591046	0.221502	Bacteria	Actinobacteriota	Actinobacteria	Streptomycetales	Streptomycetaceae	Streptomyces	Multi-affiliation
Cluster_246	23.9099	2.60024	0.974295	2.66885	0.0076112	0.249584	Bacteria	Actinobacteriota	Actinobacteria	Streptomycetales	Streptomycetaceae	Streptomyces	unknown species
Cluster_605	5.1921	4.64375	1.60559	2.89223	0.00382512	0.170229	Bacteria	Actinobacteriota	Actinobacteria	Streptomycetales	Streptomycetaceae	Streptomyces	Streptomyces paucisporeus

## Sheet: Effect_of_Genotype_on_Rhizosphe
Table S4b : OTU whose abundance varried in the rhizosphere, at the rosette stage between the Col-0 and the chs5 plants. A Negative Log2FoldChange revealed that the OTU was more abundant in the chs5 than the WT plants.
OTU	baseMean	log2FoldChange	lfcSE	stat	pvalue	padj	Kingdom	Phylum	Class	Order	Family	Genus	Species
Cluster_1374	15.8801	-22.7356	2.98667	-7.61234	2.69177e-14	3.3674e-11	Bacteria	Bacteroidota	Bacteroidia	Sphingobacteriales	NS11-12 marine group	unknown genus	unknown species
Cluster_773	29.3272	-7.9414	2.31711	-3.42729	0.000609631	0.0278252	Bacteria	Bacteroidota	Bacteroidia	Flavobacteriales	Weeksellaceae	Chryseobacterium	Chryseobacterium sp.
Cluster_1299	15.1844	-7.4806	2.48887	-3.00562	0.00265043	0.0663139	Bacteria	Proteobacteria	Alphaproteobacteria	Rhizobiales	Rhizobiaceae	Allorhizobium-Neorhizobium-Pararhizobium-Rhizobium	Multi-affiliation
Cluster_1203	13.7333	-7.32796	1.88937	-3.87852	0.000105095	0.00939099	Bacteria	Proteobacteria	Alphaproteobacteria	Rhizobiales	Rhizobiaceae	Allorhizobium-Neorhizobium-Pararhizobium-Rhizobium	Rhizobium sp.
Cluster_95	749.373	-7.12416	1.48421	-4.79998	1.58682e-06	0.000992556	Bacteria	Bacteroidota	Bacteroidia	Flavobacteriales	Flavobacteriaceae	Flavobacterium	cf. Chryseobacterium sp. UOF CM895
Cluster_824	48.807	-7.11354	2.05032	-3.46947	0.000521486	0.0260951	Bacteria	Proteobacteria	Alphaproteobacteria	Rhizobiales	Rhizobiaceae	Allorhizobium-Neorhizobium-Pararhizobium-Rhizobium	Multi-affiliation
Cluster_1306	20.5614	-6.86886	2.08728	-3.29082	0.000998956	0.0357055	Bacteria	Proteobacteria	Gammaproteobacteria	Burkholderiales	Oxalobacteraceae	unknown genus	metagenome
Cluster_1467	12.9251	-6.75841	1.83188	-3.68934	0.000224837	0.0164973	Bacteria	Proteobacteria	Alphaproteobacteria	Caulobacterales	Caulobacteraceae	Caulobacter	Caulobacter sp.
Cluster_2714	7.86507	-6.52709	2.4287	-2.68748	0.00719938	0.108768	Bacteria	Proteobacteria	Alphaproteobacteria	Rhizobiales	Rhizobiaceae	Allorhizobium-Neorhizobium-Pararhizobium-Rhizobium	Rhizobium sp.
Cluster_8500	7.49523	-6.4573	2.39097	-2.7007	0.00691941	0.108202	Bacteria	Proteobacteria	Alphaproteobacteria	Rhizobiales	Rhizobiaceae	Allorhizobium-Neorhizobium-Pararhizobium-Rhizobium	Multi-affiliation
Cluster_2783	10.1508	-6.41224	1.74458	-3.67551	0.000237371	0.0164973	Bacteria	Proteobacteria	Alphaproteobacteria	Rhizobiales	Rhizobiaceae	Allorhizobium-Neorhizobium-Pararhizobium-Rhizobium	Multi-affiliation
Cluster_884	32.5997	-6.23696	1.546	-4.03425	5.47765e-05	0.00685255	Bacteria	Actinobacteriota	Actinobacteria	Streptomycetales	Streptomycetaceae	Streptomyces	Multi-affiliation
Cluster_185	493.435	-6.2174	1.33437	-4.65943	3.17086e-06	0.00132225	Bacteria	Proteobacteria	Alphaproteobacteria	Rhizobiales	Rhizobiaceae	Allorhizobium-Neorhizobium-Pararhizobium-Rhizobium	Multi-affiliation
Cluster_3612	6.37881	-6.21509	2.41099	-2.57782	0.00994249	0.131731	Bacteria	Proteobacteria	Alphaproteobacteria	Rhizobiales	Rhizobiaceae	Allorhizobium-Neorhizobium-Pararhizobium-Rhizobium	Multi-affiliation
Cluster_2008	7.58718	-5.98003	2.1596	-2.76905	0.00562205	0.097378	Bacteria	Bdellovibrionota	Bdellovibrionia	Bacteriovoracales	Bacteriovoracaceae	Peredibacter	unknown species
Cluster_1159	24.3985	-5.6621	1.80644	-3.1344	0.00172206	0.0510614	Bacteria	Proteobacteria	Alphaproteobacteria	Rhizobiales	Rhizobiaceae	Allorhizobium-Neorhizobium-Pararhizobium-Rhizobium	Rhizobium sp.
Cluster_113	238.277	-5.61063	1.28518	-4.36564	1.26753e-05	0.00317136	Bacteria	Proteobacteria	Alphaproteobacteria	Rhizobiales	Rhizobiaceae	Allorhizobium-Neorhizobium-Pararhizobium-Rhizobium	Rhizobiaceae bacterium CC15Q2
Cluster_789	33.1155	-5.60792	1.38611	-4.0458	5.21458e-05	0.00685255	Bacteria	Proteobacteria	Gammaproteobacteria	Burkholderiales	Burkholderiaceae	Burkholderia-Caballeronia-Paraburkholderia	Multi-affiliation
Cluster_7585	3.56264	-5.37376	2.0181	-2.66279	0.00774969	0.112731	Bacteria	Proteobacteria	Alphaproteobacteria	Rhizobiales	Rhizobiaceae	Allorhizobium-Neorhizobium-Pararhizobium-Rhizobium	unknown species
Cluster_1175	9.6367	-5.28102	1.51037	-3.4965	0.00047141	0.0248909	Bacteria	Proteobacteria	Alphaproteobacteria	Rhizobiales	Rhizobiaceae	Allorhizobium-Neorhizobium-Pararhizobium-Rhizobium	unknown species
Cluster_2122	4.42428	-5.17985	1.87599	-2.76113	0.00576017	0.097378	Bacteria	Proteobacteria	Alphaproteobacteria	Rhodospirillales	unknown family	unknown genus	metagenome
Cluster_1064	27.2116	-4.90897	1.44638	-3.39398	0.000688856	0.0281319	Bacteria	Proteobacteria	Alphaproteobacteria	Rhizobiales	Rhizobiaceae	Allorhizobium-Neorhizobium-Pararhizobium-Rhizobium	Rhizobium sp.
Cluster_1255	3.68636	-4.8279	1.78495	-2.70478	0.0068349	0.108202	Bacteria	Proteobacteria	Alphaproteobacteria	Rhizobiales	Rhizobiaceae	Allorhizobium-Neorhizobium-Pararhizobium-Rhizobium	Multi-affiliation
Cluster_2149	9.29888	-4.71043	1.59466	-2.95388	0.00313802	0.070921	Bacteria	Verrucomicrobiota	Verrucomicrobiae	Pedosphaerales	Pedosphaeraceae	RS25G	metagenome
Cluster_1320	16.7104	-4.68676	1.18462	-3.95633	7.61094e-05	0.00865572	Bacteria	Proteobacteria	Gammaproteobacteria	Burkholderiales	Burkholderiaceae	Burkholderia-Caballeronia-Paraburkholderia	Paraburkholderia nodosa
Cluster_331	157.887	-4.47073	1.54922	-2.8858	0.00390418	0.0814021	Bacteria	Proteobacteria	Alphaproteobacteria	Rhizobiales	Rhizobiaceae	Allorhizobium-Neorhizobium-Pararhizobium-Rhizobium	Multi-affiliation
Cluster_1614	6.46265	-4.39428	1.29542	-3.39216	0.000693434	0.0281319	Bacteria	Proteobacteria	Alphaproteobacteria	Caulobacterales	Caulobacteraceae	Caulobacter	Caulobacter rhizosphaerae
Cluster_2664	7.41486	-4.32723	1.33704	-3.23642	0.00121039	0.0409243	Bacteria	Actinobacteriota	Actinobacteria	Micrococcales	Microbacteriaceae	Leifsonia	Leifsonia sp.
Cluster_952	32.2348	-4.30988	1.09855	-3.92325	8.73618e-05	0.00910746	Bacteria	Proteobacteria	Gammaproteobacteria	Burkholderiales	Burkholderiaceae	Burkholderia-Caballeronia-Paraburkholderia	Burkholderia sp.
Cluster_856	2.53375	-4.3042	1.26127	-3.4126	0.000643461	NA	Bacteria	Proteobacteria	Alphaproteobacteria	Rhizobiales	Rhizobiaceae	Allorhizobium-Neorhizobium-Pararhizobium-Rhizobium	Multi-affiliation
Cluster_1063	21.2856	-4.28408	1.36985	-3.12741	0.00176353	0.0510614	Bacteria	Proteobacteria	Alphaproteobacteria	Rhizobiales	Rhizobiaceae	Multi-affiliation	Multi-affiliation
Cluster_228	332.106	-4.19818	1.14087	-3.6798	0.000233421	0.0164973	Bacteria	Proteobacteria	Alphaproteobacteria	Sphingomonadales	Sphingomonadaceae	Sphingomonas	Sphingomonas oligoaromativorans
Cluster_7962	3.19712	-4.16776	1.53394	-2.71704	0.0065869	0.107073	Bacteria	Hydrogenedentes	Hydrogenedentia	Hydrogenedentiales	Hydrogenedensaceae	unknown genus	metagenome
Cluster_833	19.447	-3.88184	1.22222	-3.17605	0.00149295	0.0484202	Bacteria	Proteobacteria	Alphaproteobacteria	Rhizobiales	Rhizobiaceae	Multi-affiliation	Multi-affiliation
Cluster_841	14.3492	-3.84514	1.12382	-3.42149	0.000622787	0.0278252	Bacteria	Actinobacteriota	Actinobacteria	Micrococcales	Microbacteriaceae	Multi-affiliation	Multi-affiliation
Cluster_52	526.098	-3.74099	0.866137	-4.31917	1.56618e-05	0.00326548	Bacteria	Bacteroidota	Bacteroidia	Flavobacteriales	Flavobacteriaceae	Flavobacterium	bacterium DOAN6/4
Cluster_1960	9.99021	-3.64653	1.23599	-2.95029	0.00317472	0.070921	Bacteria	Proteobacteria	Gammaproteobacteria	Burkholderiales	Burkholderiaceae	Burkholderia-Caballeronia-Paraburkholderia	Multi-affiliation
Cluster_363	153.593	-3.52682	1.06682	-3.30591	0.00094667	0.0348319	Bacteria	Proteobacteria	Gammaproteobacteria	Burkholderiales	Burkholderiaceae	Burkholderia-Caballeronia-Paraburkholderia	Multi-affiliation
Cluster_1347	8.27	-3.52536	1.26766	-2.78099	0.00541934	0.097378	Bacteria	Actinobacteriota	Actinobacteria	Micrococcales	Promicromonosporaceae	Promicromonospora	Multi-affiliation
Cluster_10679	2.17035	-3.47098	1.32905	-2.61164	0.00901104	NA	Bacteria	Acidobacteriota	Acidobacteriae	Acidobacteriales	Acidobacteriaceae (Subgroup 1)	Occallatibacter	unknown species
Cluster_1443	24.3732	-3.43383	1.09211	-3.14422	0.00166528	0.0510614	Bacteria	Proteobacteria	Alphaproteobacteria	Rhizobiales	Multi-affiliation	Multi-affiliation	Multi-affiliation
Cluster_2667	4.02863	-3.39851	1.1125	-3.05485	0.00225173	0.0599342	Bacteria	Proteobacteria	Alphaproteobacteria	Rhizobiales	Rhizobiaceae	Phyllobacterium	Multi-affiliation
Cluster_1665	3.21729	-3.3584	1.27508	-2.63388	0.00844145	0.117511	Bacteria	Proteobacteria	Gammaproteobacteria	Burkholderiales	Alcaligenaceae	Castellaniella	unknown species
Cluster_435	28.2808	-3.23873	0.764226	-4.23792	2.25596e-05	0.00364076	Bacteria	Proteobacteria	Gammaproteobacteria	Xanthomonadales	Multi-affiliation	Multi-affiliation	Multi-affiliation
Cluster_1792	10.6457	-3.19646	1.1823	-2.70359	0.00685951	0.108202	Bacteria	Proteobacteria	Gammaproteobacteria	Burkholderiales	Burkholderiaceae	Burkholderia-Caballeronia-Paraburkholderia	Multi-affiliation
Cluster_414	99.1246	-3.18976	1.11461	-2.86177	0.00421277	0.0850028	Bacteria	Bdellovibrionota	Bdellovibrionia	Bdellovibrionales	Bdellovibrionaceae	Bdellovibrio	unknown species
Cluster_5184	2.84654	-3.12519	1.12941	-2.7671	0.00565572	NA	Bacteria	Proteobacteria	Gammaproteobacteria	Burkholderiales	Comamonadaceae	Thiomonas	Multi-affiliation
Cluster_247	49.455	-3.11295	1.09822	-2.83455	0.00458899	0.0860845	Bacteria	Proteobacteria	Alphaproteobacteria	Rhizobiales	Rhizobiaceae	Multi-affiliation	Multi-affiliation
Cluster_2089	9.10895	-2.98551	0.991548	-3.01096	0.00260424	0.0663139	Bacteria	Spirochaetota	Spirochaetia	Spirochaetales	Spirochaetaceae	Salinispira	metagenome
Cluster_1102	11.4581	-2.89795	1.07863	-2.68669	0.00721642	0.108768	Bacteria	Actinobacteriota	Actinobacteria	Micrococcales	Microbacteriaceae	Leifsonia	unknown species
Cluster_562	29.2747	-2.88325	0.968792	-2.97613	0.00291911	0.0689021	Bacteria	Proteobacteria	Alphaproteobacteria	Caulobacterales	Caulobacteraceae	Caulobacter	Caulobacter sp.
Cluster_315	52.9117	-2.78261	0.947027	-2.93825	0.00330068	0.0711922	Bacteria	Proteobacteria	Gammaproteobacteria	Burkholderiales	Oxalobacteraceae	Massilia	Multi-affiliation
Cluster_1325	6.35729	-2.58773	0.968936	-2.6707	0.00756942	0.111404	Bacteria	Actinobacteriota	Actinobacteria	Micrococcales	Microbacteriaceae	Multi-affiliation	Multi-affiliation
Cluster_1391	10.9727	-2.46292	0.760857	-3.23703	0.00120781	0.0409243	Bacteria	Proteobacteria	Alphaproteobacteria	Sphingomonadales	Sphingomonadaceae	Sphingomonas	metagenome
Cluster_629	27.1394	-2.46235	0.829564	-2.96824	0.00299508	0.069386	Bacteria	Bdellovibrionota	Bdellovibrionia	Bdellovibrionales	Bdellovibrionaceae	Bdellovibrio	Bdellovibrio sp.
Cluster_1784	7.61693	-2.3772	0.884671	-2.6871	0.00720744	0.108768	Bacteria	Proteobacteria	Alphaproteobacteria	Caulobacterales	Caulobacteraceae	Caulobacter	Multi-affiliation
Cluster_349	52.3602	-2.29928	0.841026	-2.73389	0.00625903	0.104401	Bacteria	Actinobacteriota	Actinobacteria	Propionibacteriales	Nocardioidaceae	Nocardioides	Nocardioides sp.
Cluster_272	6.67485	-2.15743	0.819265	-2.63338	0.00845405	0.117511	Bacteria	Proteobacteria	Alphaproteobacteria	Sphingomonadales	Sphingomonadaceae	Altererythrobacter	unknown species
Cluster_411	73.369	-1.88773	0.602337	-3.13401	0.00172436	0.0510614	Bacteria	Proteobacteria	Alphaproteobacteria	Caulobacterales	Caulobacteraceae	Caulobacter	Multi-affiliation
Cluster_294	108.862	-1.80173	0.588223	-3.06301	0.00219122	0.0595916	Bacteria	Actinobacteriota	Actinobacteria	Micrococcales	Microbacteriaceae	Multi-affiliation	Multi-affiliation
Cluster_665	40.6504	1.281	0.430313	2.97691	0.00291167	0.0689021	Bacteria	Proteobacteria	Alphaproteobacteria	Sphingomonadales	Sphingomonadaceae	Multi-affiliation	Multi-affiliation
Cluster_765	30.3959	1.58171	0.600149	2.63553	0.00840071	0.117511	Bacteria	Proteobacteria	Alphaproteobacteria	Rhizobiales	Xanthobacteraceae	Pseudolabrys	unknown species
Cluster_1059	18.5712	2.11434	0.809034	2.61341	0.00896441	0.123236	Bacteria	Proteobacteria	Alphaproteobacteria	Elsterales	URHD0088	unknown genus	unknown species
Cluster_1804	8.21516	2.33806	0.822021	2.84428	0.0044512	0.0860845	Bacteria	Actinobacteriota	Actinobacteria	Streptomycetales	Streptomycetaceae	Streptomyces	Streptomyces sp.
Cluster_949	13.6209	2.48809	0.939057	2.64957	0.00805952	0.11589	Bacteria	Myxococcota	Polyangia	Haliangiales	Haliangiaceae	Haliangium	unknown species
Cluster_1455	8.08108	2.56	0.925451	2.76622	0.00567109	0.097378	Bacteria	Proteobacteria	Gammaproteobacteria	WD260	unknown family	unknown genus	unknown species
Cluster_561	39.0802	2.57408	0.849863	3.02882	0.00245509	0.0639858	Bacteria	Bdellovibrionota	Oligoflexia	Oligoflexales	unknown family	unknown genus	unknown species
Cluster_596	32.2272	2.70974	1.01096	2.68036	0.00735425	0.109526	Bacteria	Bdellovibrionota	Oligoflexia	Oligoflexales	unknown family	Oligoflexus	unknown species
Cluster_2669	6.18306	2.91777	0.977997	2.98342	0.0028505	0.0689021	Bacteria	Proteobacteria	Alphaproteobacteria	Acetobacterales	Acetobacteraceae	Rhodovastum	unknown species
Cluster_853	25.0583	2.98899	0.788791	3.78933	0.000151052	0.0125978	Bacteria	Planctomycetota	Planctomycetes	Planctomycetales	Schlesneriaceae	Schlesneria	metagenome
Cluster_459	40.6891	3.0218	0.865088	3.49306	0.000477523	0.0248909	Bacteria	Planctomycetota	Planctomycetes	Planctomycetales	Schlesneriaceae	Schlesneria	unknown species
Cluster_1082	13.3178	3.06182	0.847315	3.61355	0.000302035	0.0188923	Bacteria	Proteobacteria	Alphaproteobacteria	Azospirillales	Inquilinaceae	Inquilinus	unknown species
Cluster_3	5770.16	3.24844	0.958042	3.39071	0.000697113	0.0281319	Bacteria	Actinobacteriota	Actinobacteria	Streptomycetales	Streptomycetaceae	Streptomyces	Streptomyces sp.
Cluster_874	20.1268	3.25853	1.19937	2.71686	0.0065904	0.107073	Bacteria	Bacteroidota	Bacteroidia	Chitinophagales	Chitinophagaceae	Edaphobaculum	metagenome
Cluster_1615	12.6812	3.42903	0.810485	4.23084	2.32822e-05	0.00364076	Bacteria	Patescibacteria	Parcubacteria	Candidatus Kaiserbacteria	unknown family	unknown genus	metagenome
Cluster_388	144.091	3.44538	1.10784	3.11	0.00187085	0.0520097	Bacteria	Proteobacteria	Alphaproteobacteria	Sphingomonadales	Sphingomonadaceae	Sphingomonas	unknown species
Cluster_464	30.4849	3.4992	1.34675	2.59825	0.00937005	0.126042	Bacteria	Actinobacteriota	Actinobacteria	Streptosporangiales	Thermomonosporaceae	Actinomadura	Actinomadura sp.
Cluster_342	89.3703	3.61329	1.3073	2.76394	0.00571089	0.097378	Bacteria	Patescibacteria	Saccharimonadia	Saccharimonadales	unknown family	unknown genus	unknown species
Cluster_669	50.9604	3.64645	1.06474	3.42473	0.0006154	0.0278252	Bacteria	Verrucomicrobiota	Verrucomicrobiae	Methylacidiphilales	Methylacidiphilaceae	unknown genus	unknown species
Cluster_589	21.1576	3.72014	1.05218	3.53565	0.000406767	0.0231302	Bacteria	Bacteroidota	Bacteroidia	Chitinophagales	Chitinophagaceae	Chitinophaga	unknown species
Cluster_6238	1.98828	3.81461	1.47765	2.58154	0.00983604	NA	Bacteria	Bacteroidota	Bacteroidia	Chitinophagales	Chitinophagaceae	Edaphobaculum	Multi-affiliation
Cluster_721	24.8214	3.92128	1.41936	2.76271	0.00573237	0.097378	Bacteria	Bacteroidota	Bacteroidia	Sphingobacteriales	KD3-93	unknown genus	unknown species
Cluster_860	8.2746	4.22165	1.48383	2.84511	0.00443966	0.0860845	Bacteria	Bacteroidota	Bacteroidia	Chitinophagales	Chitinophagaceae	Multi-affiliation	Multi-affiliation
Cluster_2424	3.57042	4.23295	1.4376	2.94445	0.0032353	0.0710064	Bacteria	Dependentiae	Babeliae	Babeliales	unknown family	unknown genus	unknown species
Cluster_1509	6.7642	4.25434	1.45586	2.92222	0.00347541	0.0736904	Bacteria	Proteobacteria	Alphaproteobacteria	Rhodospirillales	unknown family	unknown genus	metagenome
Cluster_1296	15.8238	4.6126	1.62721	2.83466	0.00458742	0.0860845	Bacteria	Patescibacteria	Saccharimonadia	Saccharimonadales	unknown family	unknown genus	metagenome
Cluster_1644	6.55552	4.70173	1.50597	3.12206	0.00179593	0.0510614	Bacteria	Actinobacteriota	Actinobacteria	Corynebacteriales	Nocardiaceae	Nocardia	Nocardia elegans
Cluster_627	41.6767	4.72232	1.3122	3.59878	0.000319719	0.0190461	Bacteria	Chloroflexi	Ktedonobacteria	Ktedonobacterales	Ktedonobacteraceae	unknown genus	unknown species
Cluster_1494	7.14231	5.0806	1.79332	2.83306	0.00461044	0.0860845	Bacteria	Bacteroidota	Bacteroidia	Chitinophagales	37-13	unknown genus	metagenome
Cluster_961	4.94312	5.16637	1.55656	3.31911	0.000903062	0.0342342	Bacteria	Patescibacteria	Saccharimonadia	Saccharimonadales	unknown family	unknown genus	metagenome
Cluster_1911	9.09094	5.43382	2.08607	2.60481	0.00919257	0.124999	Bacteria	Bacteroidota	Bacteroidia	Sphingobacteriales	KD3-93	unknown genus	metagenome
Cluster_1363	9.51244	5.67369	2.0293	2.79589	0.00517572	0.095218	Bacteria	Actinobacteriota	Actinobacteria	Corynebacteriales	Nocardiaceae	Nocardia	Multi-affiliation
Cluster_1031	20.6791	6.64467	1.9883	3.34189	0.000832088	0.0325295	Bacteria	Bdellovibrionota	Bdellovibrionia	Bdellovibrionales	Bdellovibrionaceae	OM27 clade	unknown species
Cluster_1036	30.9811	7.22157	2.50918	2.87806	0.00400125	0.0820585	Bacteria	Proteobacteria	Alphaproteobacteria	Rhodospirillales	unknown family	unknown genus	metagenome
Cluster_809	25.7917	7.54957	1.68127	4.4904	7.10902e-06	0.00222335	Bacteria	Patescibacteria	Parcubacteria	Candidatus Kaiserbacteria	unknown family	unknown genus	unknown species
Cluster_622	34.5705	8.8095	2.4072	3.65965	0.000252562	0.0166292	Bacteria	Actinobacteriota	Actinobacteria	Streptomycetales	Streptomycetaceae	Streptomyces	unknown species
Cluster_493	45.387	9.37882	2.41665	3.88091	0.000104065	0.00939099	Bacteria	Proteobacteria	Alphaproteobacteria	Rickettsiales	Rickettsiaceae	unknown genus	unknown species

## Sheet: Effect_of_Genotype_on_Roots
Table S4c: OTU whose abundance varried in the roots, at the rosette stage between the wild-type and the chs5 plants grown in STC. A Negative Log2FoldChange revealed that the OTU was more abundant in the chs5 than the WT plants.
OTU	baseMean	log2FoldChange	lfcSE	stat	pvalue	padj	Kingdom	Phylum	Class	Order	Family	Genus	Species
Cluster_964	13.4901	-21.36	2.88452	-7.40505	1.31102e-13	7.04673e-11	Bacteria	Proteobacteria	Gammaproteobacteria	Burkholderiales	Comamonadaceae	Acidovorax	Simplicispira suum
Cluster_2207	11.7596	-7.1428	2.46725	-2.89505	0.00379102	0.192159	Bacteria	Proteobacteria	Alphaproteobacteria	Micavibrionales	unknown family	unknown genus	metagenome
Cluster_1442	22.7351	-6.56103	2.32792	-2.8184	0.00482631	0.192159	Bacteria	Proteobacteria	Gammaproteobacteria	Burkholderiales	Comamonadaceae	Pseudacidovorax	Acidovorax sp.
Cluster_1514	16.0801	-6.52764	2.01795	-3.23479	0.00121733	0.0958982	Bacteria	Bacteroidota	Bacteroidia	Flavobacteriales	Flavobacteriaceae	Flavobacterium	Multi-affiliation
Cluster_1582	10.4897	-6.45984	1.84571	-3.49991	0.000465413	0.0833866	Bacteria	Planctomycetota	Planctomycetes	Pirellulales	Pirellulaceae	Pirellula	unknown species
Cluster_1255	6.01868	-6.17015	1.829	-3.3735	0.000742183	0.0919139	Bacteria	Proteobacteria	Alphaproteobacteria	Rhizobiales	Rhizobiaceae	Allorhizobium-Neorhizobium-Pararhizobium-Rhizobium	Multi-affiliation
Cluster_1061	34.9754	-6.06025	1.83305	-3.3061	0.000946034	0.0924533	Bacteria	Proteobacteria	Alphaproteobacteria	Sphingomonadales	Sphingomonadaceae	Sphingobium	unknown species
Cluster_789	20.1698	-5.95304	2.15525	-2.76211	0.00574284	0.205785	Bacteria	Proteobacteria	Gammaproteobacteria	Burkholderiales	Burkholderiaceae	Burkholderia-Caballeronia-Paraburkholderia	Multi-affiliation
Cluster_1175	10.4571	-5.6411	1.5162	-3.72055	0.000198789	0.0427396	Bacteria	Proteobacteria	Alphaproteobacteria	Rhizobiales	Rhizobiaceae	Allorhizobium-Neorhizobium-Pararhizobium-Rhizobium	unknown species
Cluster_1735	15.4894	-5.54218	1.70212	-3.25605	0.00112974	0.0958982	Bacteria	Proteobacteria	Gammaproteobacteria	Xanthomonadales	Xanthomonadaceae	Thermomonas	Multi-affiliation
Cluster_727	36.8774	-5.48205	1.42666	-3.84257	0.000121754	0.0327214	Bacteria	Verrucomicrobiota	Verrucomicrobiae	Chthoniobacterales	Chthoniobacteraceae	Chthoniobacter	unknown species
Cluster_1459	15.4137	-4.71251	1.82466	-2.58267	0.00980383	0.263478	Bacteria	Bacteroidota	Bacteroidia	Chitinophagales	Chitinophagaceae	Niabella	Niabella aurantiaca
Cluster_3501	2.57724	-4.42116	1.59064	-2.7795	0.00544435	0.201816	Bacteria	Proteobacteria	Gammaproteobacteria	Steroidobacterales	Steroidobacteraceae	unknown genus	unknown species
Cluster_1035	11.3111	-4.0952	1.38917	-2.94794	0.00319902	0.180997	Bacteria	Bdellovibrionota	Bdellovibrionia	Bdellovibrionales	Bdellovibrionaceae	Bdellovibrio	unknown species
Cluster_991	38.6458	-3.8745	1.35232	-2.86507	0.00416911	0.192159	Bacteria	Actinobacteriota	Actinobacteria	Micrococcales	Cellulomonadaceae	Cellulomonas	Multi-affiliation
Cluster_708	25.3731	-3.75462	1.17051	-3.20768	0.00133811	0.0958982	Bacteria	Bacteroidota	Bacteroidia	Flavobacteriales	Flavobacteriaceae	Flavobacterium	Flavobacterium caeni
Cluster_2798	2.02432	-3.69225	1.40575	-2.62653	0.00862592	NA	Bacteria	Proteobacteria	Gammaproteobacteria	Burkholderiales	Comamonadaceae	Rhodoferax	Multi-affiliation
Cluster_823	9.98609	-3.50173	1.29183	-2.71067	0.00671478	0.225575	Bacteria	Proteobacteria	Alphaproteobacteria	Rhizobiales	Rhizobiaceae	Allorhizobium-Neorhizobium-Pararhizobium-Rhizobium	Rhizobium sp.
Cluster_185	84.9326	-2.97988	0.896349	-3.32447	0.000885875	0.0924533	Bacteria	Proteobacteria	Alphaproteobacteria	Rhizobiales	Rhizobiaceae	Allorhizobium-Neorhizobium-Pararhizobium-Rhizobium	Multi-affiliation
Cluster_435	36.2965	-1.95536	0.69377	-2.81846	0.00482547	0.192159	Bacteria	Proteobacteria	Gammaproteobacteria	Xanthomonadales	Multi-affiliation	Multi-affiliation	Multi-affiliation
Cluster_428	16.7881	-1.78729	0.630359	-2.83535	0.00457761	0.192159	Bacteria	Proteobacteria	Alphaproteobacteria	Sphingomonadales	Sphingomonadaceae	Sphingomonas	Sphingomonas sp.
Cluster_247	80.2293	-1.71367	0.626978	-2.73322	0.00627175	0.217488	Bacteria	Proteobacteria	Alphaproteobacteria	Rhizobiales	Rhizobiaceae	Multi-affiliation	Multi-affiliation
Cluster_43	271.908	1.15434	0.340284	3.39228	0.000693134	0.0919139	Bacteria	Actinobacteriota	Actinobacteria	Micrococcales	Microbacteriaceae	Rudaibacter	Rudaibacter terrae
Cluster_124	38.252	1.50406	0.578503	2.59991	0.00932476	0.257029	Bacteria	Actinobacteriota	Actinobacteria	Propionibacteriales	Nocardioidaceae	Aeromicrobium	Aeromicrobium ginsengisoli
Cluster_131	14.3886	2.1241	0.658775	3.22432	0.0012627	0.0958982	Bacteria	Patescibacteria	Parcubacteria	Candidatus Kaiserbacteria	unknown family	unknown genus	unknown species
Cluster_334	115.693	2.21065	0.825143	2.67911	0.00738182	0.230366	Bacteria	Proteobacteria	Gammaproteobacteria	Burkholderiales	Alcaligenaceae	Bordetella	unknown species
Cluster_605	12.9053	2.30503	0.776376	2.96896	0.00298809	0.178456	Bacteria	Actinobacteriota	Actinobacteria	Streptomycetales	Streptomycetaceae	Streptomyces	Streptomyces paucisporeus
Cluster_459	28.5504	2.49685	0.868228	2.87579	0.00403014	0.192159	Bacteria	Planctomycetota	Planctomycetes	Planctomycetales	Schlesneriaceae	Schlesneria	unknown species
Cluster_388	12.4951	2.79228	1.04803	2.66431	0.00771459	0.230366	Bacteria	Proteobacteria	Alphaproteobacteria	Sphingomonadales	Sphingomonadaceae	Sphingomonas	unknown species
Cluster_246	80.7961	2.80427	1.06595	2.63076	0.00851944	0.24101	Bacteria	Actinobacteriota	Actinobacteria	Streptomycetales	Streptomycetaceae	Streptomyces	unknown species
Cluster_934	9.2489	3.11556	1.1033	2.82386	0.0047449	0.192159	Bacteria	Proteobacteria	Alphaproteobacteria	Rhodospirillales	unknown family	unknown genus	metagenome
Cluster_1099	25.6568	3.19877	1.20705	2.65008	0.00804737	0.233809	Bacteria	Verrucomicrobiota	Verrucomicrobiae	Pedosphaerales	Pedosphaeraceae	unknown genus	unknown species
Cluster_779	4.89638	3.58769	1.34426	2.66889	0.00761024	0.230366	Bacteria	Bacteroidota	Bacteroidia	Sphingobacteriales	NS11-12 marine group	unknown genus	metagenome
Cluster_992	9.40155	3.95246	1.30416	3.03064	0.00244033	0.154315	Bacteria	Actinobacteriota	Actinobacteria	Streptomycetales	Streptomycetaceae	Streptomyces	Multi-affiliation
Cluster_1494	6.1525	5.50261	1.63596	3.36353	0.000769512	0.0919139	Bacteria	Bacteroidota	Bacteroidia	Chitinophagales	37-13	unknown genus	metagenome
Cluster_1097	11.5992	5.69789	1.80648	3.15413	0.00160976	0.108156	Bacteria	Bacteroidota	Bacteroidia	Sphingobacteriales	env.OPS 17	unknown genus	unknown species
Cluster_1387	6.31367	6.02276	2.25041	2.67629	0.0074442	0.230366	Bacteria	Proteobacteria	Alphaproteobacteria	Rhodospirillales	unknown family	unknown genus	metagenome
Cluster_493	10.2855	6.7214	2.33589	2.87745	0.00400904	0.192159	Bacteria	Proteobacteria	Alphaproteobacteria	Rickettsiales	Rickettsiaceae	unknown genus	unknown species
Cluster_1672	10.5903	6.76001	2.42763	2.78461	0.00535925	0.201816	Bacteria	Proteobacteria	Gammaproteobacteria	Burkholderiales	Comamonadaceae	Hydrogenophaga	Multi-affiliation
Cluster_373	170.484	7.53631	1.76987	4.2581	2.06168e-05	0.00738767	Bacteria	Proteobacteria	Alphaproteobacteria	Sphingomonadales	Sphingomonadaceae	Sphingomonas	Rhizorhabdus argentea
Cluster_848	24.1576	22.4464	3.00439	7.47121	7.94614e-14	7.04673e-11	Bacteria	Proteobacteria	Gammaproteobacteria	Burkholderiales	Rhodocyclaceae	Uliginosibacterium	Multi-affiliation
