# Supplementary material for: The Arabidopsis thaliana–Streptomyces Interaction Is Controlled by the Metabolic Status of the Holobiont
Source: Int J Mol Sci. 2022 Oct 26;23(21):12952. doi: 10.3390/ijms232112952 (PMC9655247; doi:10.3390/ijms232112952)
Supplement: Supplementary file 1 [file ijms-23-12952-s001.zip › Table S5.xlsx]

## Sheet: Effect_of_Genotype_onStem_pval0
Table S5: OTU whose abundance varried, when grown in STC between the wild-type and the chs5 plants, at the sillique stage. A Negative Log2FoldChange revealed that the OTU was more abundant in the chs5 than the WT plants.
OTU	baseMean	log2FoldChange	lfcSE	stat	pvalue	padj	Kingdom	Phylum	Class	Order	Family	Genus	Species
Cluster_617	29.9867	-24.3632	2.53156	-9.62378	6.34539e-22	9.81633e-19	Bacteria	Verrucomicrobiota	Chlamydiae	Chlamydiales	Simkaniaceae	unknown genus	Rhabdochlamydiaceae bacterium NS3
Cluster_626	137.557	-8.15779	1.31097	-6.22269	4.88705e-10	2.52009e-07	Bacteria	Bacteroidota	Bacteroidia	Flavobacteriales	Flavobacteriaceae	Flavobacterium	Multi-affiliation
Cluster_817	21.5377	-7.10622	1.00112	-7.09826	1.2634e-12	9.77239e-10	Bacteria	Proteobacteria	Gammaproteobacteria	Gammaproteobacteria Incertae Sedis	unknown family	Candidatus Berkiella	unknown species
Cluster_2060	11.509	-6.80115	2.14938	-3.16424	0.00155488	0.0601349	Bacteria	Actinobacteriota	Actinobacteria	Propionibacteriales	Nocardioidaceae	Nocardioides	Nocardioides rubriscoriae
Cluster_970	13.7459	-6.44926	1.14193	-5.6477	1.62607e-08	6.28883e-06	Bacteria	Patescibacteria	Parcubacteria	Candidatus Kaiserbacteria	unknown family	unknown genus	unknown species
Cluster_1061	12.6867	-6.3784	1.21525	-5.24865	1.5322e-07	3.95051e-05	Bacteria	Proteobacteria	Gammaproteobacteria	HglApr721	unknown family	unknown genus	unknown species
Cluster_3280	9.31453	-6.15731	2.26151	-2.72266	0.00647594	0.113765	Bacteria	Actinobacteriota	Actinobacteria	Frankiales	Nakamurellaceae	Nakamurella	Multi-affiliation
Cluster_9469	6.47942	-5.92698	2.24376	-2.64154	0.00825301	0.131623	Bacteria	Actinobacteriota	Actinobacteria	Micrococcales	Dermabacteraceae	Brachybacterium	Multi-affiliation
Cluster_527	42.0622	-5.89243	1.55279	-3.79474	0.000147801	0.0105102	Bacteria	Patescibacteria	Parcubacteria	Candidatus Kaiserbacteria	unknown family	unknown genus	metagenome
Cluster_746	13.8579	-5.6804	2.06326	-2.75312	0.005903	0.111365	Bacteria	Bacteroidota	Bacteroidia	Flavobacteriales	Weeksellaceae	Chryseobacterium	Multi-affiliation
Cluster_1498	11.6986	-5.48694	1.64685	-3.33179	0.000862909	0.0370811	Bacteria	Proteobacteria	Alphaproteobacteria	Rhizobiales	Devosiaceae	Devosia	Multi-affiliation
Cluster_2173	5.36148	-5.39495	1.98199	-2.72199	0.0064891	0.113765	Bacteria	Actinobacteriota	Actinobacteria	Micrococcales	Micrococcaceae	Multi-affiliation	Multi-affiliation
Cluster_1478	4.04343	-5.3034	1.17945	-4.49651	6.90773e-06	0.000971479	Bacteria	Verrucomicrobiota	Chlamydiae	Chlamydiales	cvE6	unknown genus	Chlamydiales bacterium CRIB 32
Cluster_4897	4.02673	-5.05045	1.32116	-3.82274	0.000131977	0.0105102	Bacteria	Proteobacteria	Alphaproteobacteria	unknown order	unknown family	unknown genus	unknown species
Cluster_8147	3.5197	-4.94325	1.70446	-2.90018	0.00372946	0.0977877	Bacteria	Proteobacteria	Alphaproteobacteria	Paracaedibacterales	Paracaedibacteraceae	unknown genus	unknown species
Cluster_1179	13.7445	-4.73392	1.60313	-2.95292	0.00314779	0.0901783	Bacteria	Patescibacteria	Saccharimonadia	Saccharimonadales	unknown family	unknown genus	unknown species
Cluster_868	25.0173	-4.66062	1.22532	-3.8036	0.000142607	0.0105102	Bacteria	Firmicutes	Bacilli	Paenibacillales	Paenibacillaceae	Paenibacillus	Paenibacillus sp.
Cluster_867	17.8033	-4.59878	1.35085	-3.40436	0.000663199	0.0303081	Bacteria	Bdellovibrionota	Bdellovibrionia	Bdellovibrionales	Bdellovibrionaceae	Bdellovibrio	Bdellovibrio sp.
Cluster_579	37.6479	-4.43872	1.1774	-3.76994	0.000163288	0.0109829	Bacteria	Patescibacteria	Saccharimonadia	Saccharimonadales	unknown family	unknown genus	metagenome
Cluster_2022	4.23896	-4.3761	1.27725	-3.4262	0.000612096	0.0296818	Bacteria	Bacteroidota	Bacteroidia	Sphingobacteriales	env.OPS 17	unknown genus	unknown species
Cluster_3590	2.73529	-4.36396	1.07788	-4.04863	5.1518e-05	0.00498114	Bacteria	Proteobacteria	Alphaproteobacteria	Paracaedibacterales	Paracaedibacteraceae	Candidatus Captivus	unknown species
Cluster_67	555.929	-4.31711	1.0432	-4.13834	3.49824e-05	0.00360785	Bacteria	Bacteroidota	Bacteroidia	Flavobacteriales	Flavobacteriaceae	Flavobacterium	Multi-affiliation
Cluster_3962	1.94447	-4.30989	1.63071	-2.64296	0.00821852	NA	Bacteria	Myxococcota	Myxococcia	Myxococcales	Anaeromyxobacteraceae	Anaeromyxobacter	unknown species
Cluster_1234	38.9195	-4.00079	1.3186	-3.03412	0.00241235	0.0797732	Bacteria	Proteobacteria	Alphaproteobacteria	Rhizobiales	Rhizobiaceae	Multi-affiliation	Multi-affiliation
Cluster_1495	6.02657	-3.99733	1.05416	-3.79195	0.000149466	0.0105102	Bacteria	Actinobacteriota	Acidimicrobiia	Microtrichales	Microtrichaceae	unknown genus	unknown species
Cluster_5631	1.50963	-3.97731	1.4724	-2.70124	0.00690823	NA	Bacteria	Proteobacteria	Gammaproteobacteria	Coxiellales	Coxiellaceae	Coxiella	unknown species
Cluster_661	25.7354	-3.713	1.01564	-3.65582	0.000256358	0.0158635	Bacteria	Proteobacteria	Alphaproteobacteria	Rickettsiales	Rickettsiaceae	unknown genus	unknown species
Cluster_1800	6.29819	-3.64821	1.36423	-2.67418	0.00749127	0.121989	Bacteria	Actinobacteriota	Acidimicrobiia	Microtrichales	Microtrichaceae	IMCC26207	metagenome
Cluster_1906	6.71551	-3.48002	1.27337	-2.73292	0.0062775	0.113765	Bacteria	Actinobacteriota	Actinobacteria	Frankiales	Nakamurellaceae	Nakamurella	unknown species
Cluster_864	27.1691	-3.45601	1.27099	-2.71915	0.00654496	0.113765	Bacteria	Proteobacteria	Alphaproteobacteria	Rhizobiales	Rhizobiaceae	Aminobacter	unknown species
Cluster_775	17.9521	-3.45568	0.875042	-3.94917	7.84242e-05	0.00674012	Bacteria	Bacteroidota	Kapabacteria	Kapabacteriales	unknown family	unknown genus	unknown species
Cluster_683	33.2752	-3.40996	1.04248	-3.27102	0.00107161	0.0448048	Bacteria	Verrucomicrobiota	Chlamydiae	Chlamydiales	cvE6	unknown genus	unknown species
Cluster_5468	1.92605	-3.3258	1.23521	-2.69249	0.00709197	NA	Bacteria	Planctomycetota	Planctomycetes	Gemmatales	Gemmataceae	Fimbriiglobus	unknown species
Cluster_1497	6.4018	-3.3226	0.969998	-3.42537	0.000613973	0.0296818	Bacteria	Proteobacteria	Gammaproteobacteria	Burkholderiales	Multi-affiliation	Multi-affiliation	Multi-affiliation
Cluster_1320	5.47923	-3.1694	1.01515	-3.12209	0.00179574	0.0646047	Bacteria	Bdellovibrionota	Bdellovibrionia	Bdellovibrionales	Bdellovibrionaceae	Bdellovibrio	Bdellovibrio sp.
Cluster_3491	0.841517	-3.13916	1.07032	-2.93292	0.00335796	NA	Bacteria	Bacteroidota	Bacteroidia	Chitinophagales	unknown family	unknown genus	metagenome
Cluster_2559	5.6385	-2.92825	1.12173	-2.61049	0.00904134	0.138485	Bacteria	Bacteroidota	Bacteroidia	Flavobacteriales	Flavobacteriaceae	Flavobacterium	Multi-affiliation
Cluster_3340	2.85587	-2.86082	1.00551	-2.84515	0.00443909	0.101983	Bacteria	Verrucomicrobiota	Verrucomicrobiae	Verrucomicrobiales	Rubritaleaceae	Luteolibacter	unknown species
Cluster_1308	14.8424	-2.82447	0.990322	-2.85207	0.00434359	0.101983	Bacteria	Proteobacteria	Alphaproteobacteria	Paracaedibacterales	Paracaedibacteraceae	unknown genus	unknown species
Cluster_1105	9.59345	-2.79159	1.07574	-2.59503	0.00945825	0.140692	Bacteria	Bdellovibrionota	Oligoflexia	0319-6G20	unknown family	unknown genus	unknown species
Cluster_50	969.007	-2.67209	0.931278	-2.86927	0.00411421	0.101983	Bacteria	Bacteroidota	Bacteroidia	Flavobacteriales	Flavobacteriaceae	Flavobacterium	Flavobacterium fluminis
Cluster_816	8.33744	-2.4686	0.813989	-3.03272	0.00242362	0.0797732	Bacteria	Verrucomicrobiota	Verrucomicrobiae	Pedosphaerales	Pedosphaeraceae	RS25G	metagenome
Cluster_221	14.5504	-2.23518	0.631832	-3.53762	0.000403757	0.0215383	Bacteria	Proteobacteria	Gammaproteobacteria	Burkholderiales	Comamonadaceae	Multi-affiliation	Multi-affiliation
Cluster_234	78.1319	-2.212	0.819029	-2.70076	0.00691814	0.11633	Bacteria	Proteobacteria	Alphaproteobacteria	Sphingomonadales	Sphingomonadaceae	Sphingomonas	Sphingomonas sp.
Cluster_677	25.7511	-2.08014	0.660681	-3.14848	0.00164122	0.0619261	Bacteria	Planctomycetota	Planctomycetes	Pirellulales	Pirellulaceae	Pirellula	metagenome
Cluster_785	15.5213	-1.89851	0.708571	-2.67935	0.00737651	0.121399	Bacteria	Proteobacteria	Alphaproteobacteria	Rhizobiales	Rhizobiaceae	Aminobacter	unknown species
Cluster_608	29.426	-1.71309	0.558958	-3.06479	0.0021782	0.0748818	Bacteria	Bdellovibrionota	Oligoflexia	0319-6G20	unknown family	unknown genus	unknown species
Cluster_748	10.469	-1.45872	0.493918	-2.95337	0.00314328	0.0901783	Bacteria	Actinobacteriota	Actinobacteria	Propionibacteriales	Nocardioidaceae	Nocardioides	Multi-affiliation
Cluster_422	41.0915	1.36629	0.483855	2.82375	0.00474648	0.101983	Bacteria	Abditibacteriota	Abditibacteria	Abditibacteriales	Abditibacteriaceae	Abditibacterium	metagenome
Cluster_54	325.326	1.50772	0.57566	2.61911	0.0088159	0.13776	Bacteria	Actinobacteriota	Actinobacteria	Micrococcales	Microbacteriaceae	Rudaibacter	Rudaibacter terrae
Cluster_525	14.5634	1.76243	0.618046	2.85161	0.00434986	0.101983	Bacteria	Proteobacteria	Alphaproteobacteria	Rhizobiales	Devosiaceae	Devosia	Multi-affiliation
Cluster_498	11.954	1.88605	0.677413	2.78419	0.00536615	0.105081	Bacteria	Bacteroidota	Bacteroidia	Sphingobacteriales	env.OPS 17	unknown genus	metagenome
Cluster_2860	2.6865	2.04766	0.721226	2.83915	0.00452346	0.101983	Bacteria	Actinobacteriota	Actinobacteria	Streptomycetales	Streptomycetaceae	Streptomyces	Streptomyces sp.
Cluster_682	16.9576	2.08168	0.742275	2.80446	0.00504006	0.105081	Bacteria	Proteobacteria	Gammaproteobacteria	Burkholderiales	Neisseriaceae	unknown genus	unknown species
Cluster_353	36.0926	2.17145	0.732839	2.96307	0.00304588	0.0901783	Bacteria	Bacteroidota	Bacteroidia	Bacteroidetes VC2.1 Bac22	unknown family	unknown genus	unknown species
Cluster_423	21.824	2.3042	0.719692	3.20164	0.00136646	0.0556294	Bacteria	Bdellovibrionota	Oligoflexia	0319-6G20	unknown family	unknown genus	unknown species
Cluster_580	28.0736	2.31418	0.888307	2.60516	0.00918319	0.138638	Bacteria	Patescibacteria	Parcubacteria	Candidatus Kaiserbacteria	unknown family	unknown genus	unknown species
Cluster_835	4.32162	2.38966	0.917902	2.60339	0.00923061	0.138638	Bacteria	Bdellovibrionota	Oligoflexia	Oligoflexales	unknown family	unknown genus	unknown species
Cluster_200	81.9457	2.42114	0.553971	4.37052	1.23949e-05	0.00159791	Bacteria	Actinobacteriota	Actinobacteria	Streptomycetales	Streptomycetaceae	Streptomyces	Multi-affiliation
Cluster_420	30.1201	2.5414	0.930213	2.73206	0.006294	0.113765	Bacteria	Patescibacteria	Saccharimonadia	Saccharimonadales	unknown family	unknown genus	unknown species
Cluster_1646	9.20284	2.67046	0.913694	2.9227	0.00347009	0.0950185	Bacteria	Patescibacteria	Parcubacteria	Candidatus Kaiserbacteria	unknown family	unknown genus	metagenome
Cluster_77	308.985	2.70679	0.969648	2.79152	0.00524605	0.105081	Bacteria	Chloroflexi	Ktedonobacteria	Ktedonobacterales	Ktedonobacteraceae	unknown genus	unknown species
Cluster_424	38.001	2.77502	1.00778	2.7536	0.0058943	0.111365	Bacteria	Proteobacteria	Gammaproteobacteria	Burkholderiales	Burkholderiaceae	Burkholderia-Caballeronia-Paraburkholderia	Multi-affiliation
Cluster_767	20.4171	2.91944	1.09682	2.66173	0.00777399	0.125275	Bacteria	Chloroflexi	Ktedonobacteria	Ktedonobacterales	Ktedonobacteraceae	unknown genus	unknown species
Cluster_1697	3.06116	3.02776	1.06927	2.83163	0.00463117	0.101983	Bacteria	Bdellovibrionota	Oligoflexia	Oligoflexales	unknown family	unknown genus	unknown species
Cluster_1026	4.18569	3.05138	1.04501	2.91994	0.00350101	0.0950185	Bacteria	Proteobacteria	Gammaproteobacteria	Burkholderiales	Nitrosomonadaceae	Nitrosospira	Multi-affiliation
Cluster_1712	4.20595	3.06431	0.959966	3.1921	0.00141242	0.0560262	Bacteria	Bacteroidota	Kapabacteria	Kapabacteriales	unknown family	unknown genus	metagenome
Cluster_628	13.5179	3.07388	1.1717	2.62345	0.0087045	0.137407	Bacteria	Bacteroidota	Bacteroidia	Chitinophagales	Chitinophagaceae	Multi-affiliation	Multi-affiliation
Cluster_2359	7.16112	3.08145	1.08074	2.85125	0.00435481	0.101983	Bacteria	Planctomycetota	Planctomycetes	Pirellulales	Pirellulaceae	Pirellula	metagenome
Cluster_5845	1.29319	3.21687	1.21162	2.65502	0.00793037	NA	Bacteria	Proteobacteria	Alphaproteobacteria	Sphingomonadales	Sphingomonadaceae	Sphingomonas	Rhizorhabdus argentea
Cluster_3480	3.00879	3.21939	1.15551	2.78611	0.00533441	0.105081	Bacteria	Actinobacteriota	Actinobacteria	Streptomycetales	Streptomycetaceae	Streptomyces	Streptomyces sp.
Cluster_1706	6.95444	3.25533	1.20067	2.71127	0.0067027	0.113946	Bacteria	Actinobacteriota	Actinobacteria	Streptomycetales	Streptomycetaceae	Streptomyces	Streptomyces bryophytorum
Cluster_1889	1.44356	3.26085	1.22552	2.66079	0.00779582	NA	Bacteria	Bdellovibrionota	Oligoflexia	0319-6G20	unknown family	unknown genus	Multi-affiliation
Cluster_152	8.26436	3.27032	0.774506	4.22246	2.41655e-05	0.00267029	Bacteria	Proteobacteria	Gammaproteobacteria	Burkholderiales	Alcaligenaceae	Castellaniella	Multi-affiliation
Cluster_2798	6.04137	3.2824	1.11875	2.934	0.00334627	0.0941215	Bacteria	Proteobacteria	Alphaproteobacteria	Rhizobiales	Devosiaceae	Arsenicitalea	Multi-affiliation
Cluster_1009	7.12763	3.36269	1.07324	3.13321	0.00172905	0.0636867	Bacteria	Verrucomicrobiota	Verrucomicrobiae	Verrucomicrobiales	Rubritaleaceae	Luteolibacter	unknown species
Cluster_3673	2.05842	3.42058	1.21608	2.8128	0.00491128	NA	Bacteria	Actinobacteriota	Actinobacteria	Streptomycetales	Streptomycetaceae	Streptomyces	Multi-affiliation
Cluster_1654	6.35977	3.53789	1.00659	3.51471	0.000440235	0.0227014	Bacteria	Verrucomicrobiota	Verrucomicrobiae	Pedosphaerales	Pedosphaeraceae	RS25G	bacterium RS25G
Cluster_4008	0.949685	3.5463	1.23595	2.8693	0.0041138	NA	Bacteria	Dependentiae	Babeliae	Babeliales	unknown family	unknown genus	unknown species
Cluster_283	31.3157	3.61535	0.772116	4.68239	2.83545e-06	0.000487383	Bacteria	Bacteroidota	Bacteroidia	Sphingobacteriales	KD3-93	unknown genus	unknown species
Cluster_668	30.0482	3.64784	1.2269	2.97321	0.00294698	0.0900663	Bacteria	Bacteroidota	Bacteroidia	Chitinophagales	Chitinophagaceae	Edaphobaculum	metagenome
Cluster_3099	8.86646	3.70527	1.35604	2.73241	0.00628728	0.113765	Bacteria	Actinobacteriota	Actinobacteria	Propionibacteriales	Nocardioidaceae	Nocardioides	unknown species
Cluster_9553	1.00563	3.74181	1.29597	2.88726	0.00388618	NA	Bacteria	Bacteroidota	Bacteroidia	Sphingobacteriales	KD3-93	unknown genus	unknown species
Cluster_1743	8.42777	3.80301	1.12893	3.36869	0.000755277	0.0333832	Bacteria	Actinobacteriota	Actinobacteria	Streptomycetales	Streptomycetaceae	Streptomyces	Multi-affiliation
Cluster_2513	7.26936	3.86253	1.08046	3.5749	0.000350356	0.0193572	Bacteria	Chloroflexi	Ktedonobacteria	Ktedonobacterales	Ktedonobacteraceae	unknown genus	unknown species
Cluster_1870	5.2488	3.90262	1.38445	2.81889	0.00481905	0.102124	Bacteria	Actinobacteriota	Actinobacteria	Streptosporangiales	Streptosporangiaceae	Multi-affiliation	Multi-affiliation
Cluster_733	10.4366	3.93678	0.978476	4.02338	5.73679e-05	0.00522048	Bacteria	Actinobacteriota	Actinobacteria	Streptomycetales	Streptomycetaceae	Streptomyces	Streptomyces paucisporeus
Cluster_1960	2.64638	3.9488	1.33868	2.94976	0.00318022	NA	Bacteria	Proteobacteria	Gammaproteobacteria	Burkholderiales	Alcaligenaceae	Bordetella	unknown species
Cluster_612	10.8508	3.95834	1.05986	3.73476	0.000187894	0.0121113	Bacteria	Proteobacteria	Alphaproteobacteria	Rickettsiales	SM2D12	unknown genus	metagenome
Cluster_117	1492.47	3.98786	1.29679	3.07518	0.00210376	0.0739661	Bacteria	Bacteroidota	Bacteroidia	Flavobacteriales	Flavobacteriaceae	Flavobacterium	Flavobacterium sp.
Cluster_1581	5.93763	4.06976	1.35525	3.00297	0.00267363	0.0844102	Bacteria	Fibrobacterota	Fibrobacteria	Fibrobacterales	Fibrobacteraceae	possible genus 04	unknown species
Cluster_7301	3.94524	4.16805	1.52912	2.72578	0.00641505	0.113765	Bacteria	Patescibacteria	Saccharimonadia	Saccharimonadales	unknown family	unknown genus	unknown species
Cluster_9097	1.59457	4.21268	1.57018	2.68293	0.00729809	NA	Bacteria	Bdellovibrionota	Bdellovibrionia	Bacteriovoracales	Bacteriovoracaceae	Peredibacter	unknown species
Cluster_1384	9.11619	4.26617	1.63331	2.61198	0.00900208	0.138485	Bacteria	Proteobacteria	Gammaproteobacteria	Methylococcales	Multi-affiliation	Multi-affiliation	Multi-affiliation
Cluster_2200	26.6812	4.34771	1.6162	2.69008	0.00714343	0.118827	Bacteria	Proteobacteria	Alphaproteobacteria	Zavarziniales	Zavarziniaceae	Zavarzinia	Zavarzinia compransoris
Cluster_5358	1.6439	4.4586	1.18241	3.77078	0.000162738	NA	Bacteria	Verrucomicrobiota	Verrucomicrobiae	Opitutales	Puniceicoccaceae	Verruc-01	Opitutae bacterium SCGC AG-212-L18
Cluster_342	41.0915	4.50208	0.980259	4.59275	4.37447e-06	0.00067673	Bacteria	Bdellovibrionota	Bdellovibrionia	Bdellovibrionales	Bdellovibrionaceae	OM27 clade	unknown species
Cluster_1114	2.1217	4.75001	1.81986	2.6101	0.00905158	NA	Bacteria	Proteobacteria	Gammaproteobacteria	Burkholderiales	Neisseriaceae	unknown genus	unknown species
Cluster_1555	2.85268	4.81215	1.66288	2.89387	0.00380528	0.0981128	Bacteria	Bacteroidota	Bacteroidia	Sphingobacteriales	env.OPS 17	unknown genus	unknown species
Cluster_1494	3.04136	4.95359	1.01472	4.88174	1.05154e-06	0.000203342	Bacteria	Proteobacteria	Alphaproteobacteria	Rhodospirillales	unknown family	unknown genus	metagenome
Cluster_1198	6.9508	4.97499	1.71182	2.90626	0.00365774	0.0975606	Bacteria	Proteobacteria	Gammaproteobacteria	Burkholderiales	Nitrosomonadaceae	Nitrosospira	unknown species
Cluster_2608	2.6939	5.09887	1.82759	2.78994	0.00527179	0.105081	Bacteria	Patescibacteria	Parcubacteria	Candidatus Kaiserbacteria	unknown family	unknown genus	unknown species
Cluster_967	21.6695	5.11375	1.03736	4.92956	8.24131e-07	0.000182133	Bacteria	Dependentiae	Babeliae	Babeliales	Babeliaceae	unknown genus	unknown species
Cluster_1548	3.8879	5.16164	1.8034	2.86217	0.0042075	0.101983	Bacteria	Proteobacteria	Gammaproteobacteria	Pseudomonadales	Pseudomonadaceae	Pseudomonas	Pseudomonas resinovorans
Cluster_558	7.20912	5.18182	1.44092	3.59618	0.000322921	0.0185022	Bacteria	Dependentiae	Babeliae	Babeliales	UBA12409	unknown genus	Candidatus Dependentiae bacterium (ex Spumella elongata CCAP 955/1)
Cluster_2896	4.35341	5.38132	1.8967	2.83721	0.004551	0.101983	Bacteria	Proteobacteria	Gammaproteobacteria	Burkholderiales	Burkholderiaceae	Burkholderia-Caballeronia-Paraburkholderia	Burkholderia sp.
Cluster_3910	8.64271	5.3951	1.98872	2.71286	0.00667061	0.113946	Bacteria	Proteobacteria	Alphaproteobacteria	Rhizobiales	Rhizobiaceae	Allorhizobium-Neorhizobium-Pararhizobium-Rhizobium	Multi-affiliation
Cluster_1653	3.43317	5.42494	1.4937	3.63189	0.00028135	0.0167403	Bacteria	Proteobacteria	Alphaproteobacteria	Rickettsiales	SM2D12	unknown genus	unknown species
Cluster_1052	21.8034	5.47658	1.93677	2.82769	0.0046885	0.101983	Bacteria	Proteobacteria	Multi-affiliation	Multi-affiliation	Multi-affiliation	Multi-affiliation	Multi-affiliation
Cluster_4921	8.41102	5.83974	2.11553	2.76041	0.00577284	0.111365	Bacteria	Bacteroidota	Bacteroidia	Flavobacteriales	Flavobacteriaceae	Flavobacterium	Flavobacterium sp.
Cluster_5457	6.34176	6.26545	2.10894	2.97091	0.00296922	0.0900663	Bacteria	Bacteroidota	Bacteroidia	Flavobacteriales	Flavobacteriaceae	Flavobacterium	unknown species
Cluster_1462	17.0804	6.37451	2.22709	2.86226	0.00420631	0.101983	Bacteria	Proteobacteria	Gammaproteobacteria	Burkholderiales	Comamonadaceae	Comamonas	Multi-affiliation
Cluster_287	7.20009	6.49408	1.50519	4.31445	1.60004e-05	0.00190404	Bacteria	Verrucomicrobiota	Chlamydiae	Chlamydiales	Parachlamydiaceae	unknown genus	Neochlamydia sp.
Cluster_3563	13.5008	6.58489	2.35488	2.79628	0.00516945	0.105081	Bacteria	Proteobacteria	Alphaproteobacteria	Sphingomonadales	Sphingomonadaceae	Sphingobium	Multi-affiliation
Cluster_1446	10.0512	6.96878	2.31773	3.00673	0.00264076	0.0844102	Bacteria	Proteobacteria	Gammaproteobacteria	Burkholderiales	Burkholderiaceae	Burkholderia-Caballeronia-Paraburkholderia	unknown species
Cluster_833	28.7881	8.08115	2.3746	3.40316	0.000666111	0.0303081	Bacteria	Bacteroidota	Bacteroidia	Flavobacteriales	Weeksellaceae	Chryseobacterium	Chryseobacterium sp.
Cluster_204	100.448	9.91136	1.80306	5.49696	3.86405e-08	1.19554e-05	Bacteria	Bacteroidota	Bacteroidia	Flavobacteriales	Flavobacteriaceae	Flavobacterium	Flavobacterium aciduliphilum
