# Supplementary material for: The Arabidopsis thaliana–Streptomyces Interaction Is Controlled by the Metabolic Status of the Holobiont
Source: Int J Mol Sci. 2022 Oct 26;23(21):12952. doi: 10.3390/ijms232112952 (PMC9655247; doi:10.3390/ijms232112952)
Supplement: Supplementary file 1 [file ijms-23-12952-s001.zip › Table S6.xlsx]

## Sheet: Effect_of_Genotype_on Phyllosph
Table S6a: OTU whose abundance varried in the phyllosphere, when grown in LTC between the wild-type and the chs5 plants. A Negative Log2FoldChange revealed that the OTU was more abundant in the chs5 than the WT plants.
OTU	baseMean	log2FoldChange	lfcSE	stat	pvalue	padj	Kingdom	Phylum	Class	Order	Family	Genus	Species
Cluster_45	126.139	-8.91859	2.31448	-3.85339	0.000116493801038466	0.00923213373229843	Bacteria	Proteobacteria	Gammaproteobacteria	Burkholderiales	Multi-affiliation	Multi-affiliation	Multi-affiliation
Cluster_934	14.6079	-7.97619	2.02534	-3.93821	8.20930394897371e-05	0.00743528386235619	Bacteria	Proteobacteria	Alphaproteobacteria	Caulobacterales	Caulobacteraceae	Brevundimonas	Brevundimonas sp.
Cluster_204	10.1174	-7.45505	2.12615	-3.50636	0.000454272491439664	0.0261826145066133	Bacteria	Bacteroidota	Bacteroidia	Flavobacteriales	Flavobacteriaceae	Flavobacterium	Flavobacterium fluminis
Cluster_27	99.438	-7.45296	1.77606	-4.19634	2.71266491868928e-05	0.00377395157690774	Bacteria	Proteobacteria	Gammaproteobacteria	Burkholderiales	Oxalobacteraceae	Massilia	unknown species
Cluster_1695	16.9749	-7.11522	1.70413	-4.17527	2.97630250544775e-05	0.00377395157690774	Bacteria	Proteobacteria	Gammaproteobacteria	Burkholderiales	Burkholderiaceae	Limnobacter	Limnobacter litoralis
Cluster_112	8.08448	-7.10639	2.57584	-2.75887	0.00580019424098213	0.1454306370992	Bacteria	Bacteroidota	Bacteroidia	Flavobacteriales	Flavobacteriaceae	Flavobacterium	Multi-affiliation
Cluster_44	100.879	-6.76701	1.82632	-3.70527	0.000211167339447108	0.0148755659121629	Bacteria	Proteobacteria	Gammaproteobacteria	Burkholderiales	Oxalobacteraceae	Duganella	Duganella zoogloeoides
Cluster_317	5.69866	-6.58354	1.81627	-3.62476	0.000289225466452463	0.0183368945730862	Bacteria	Bacteroidota	Kapabacteria	Kapabacteriales	unknown family	unknown genus	unknown species
Cluster_1450	5.63107	-6.56487	2.46656	-2.66156	0.00777803789824796	0.170044000947904	Bacteria	Proteobacteria	Gammaproteobacteria	Pseudomonadales	Pseudomonadaceae	Pseudomonas	Multi-affiliation
Cluster_512	5.24051	-6.53921	2.15668	-3.03207	0.00242882079658778	0.096242024064791	Bacteria	Proteobacteria	Gammaproteobacteria	Cellvibrionales	Porticoccaceae	Porticoccus	metagenome
Cluster_718	5.26007	-6.51805	2.28049	-2.85819	0.00426070782090049	0.135064437922546	Bacteria	Firmicutes	Bacilli	Paenibacillales	Paenibacillaceae	Paenibacillus	Multi-affiliation
Cluster_65	3.86489	-6.12392	2.23716	-2.73736	0.00619341829917729	0.1454306370992	Bacteria	Proteobacteria	Gammaproteobacteria	Burkholderiales	Oxalobacteraceae	[Aquaspirillum] arcticum group	unknown species
Cluster_1240	3.81407	-6.09441	2.21716	-2.74875	0.0059823732115831	0.1454306370992	Bacteria	Firmicutes	Bacilli	Paenibacillales	Paenibacillaceae	Paenibacillus	unknown species
Cluster_775	4.07126	-5.87993	2.02757	-2.89999	0.00373170340652885	0.13233089709935	Bacteria	Bdellovibrionota	Bdellovibrionia	Bdellovibrionales	Bdellovibrionaceae	OM27 clade	unknown species
Cluster_372	15.0127	-5.55367	1.30805	-4.24577	2.17844485683166e-05	0.00377395157690774	Bacteria	Bacteroidota	Bacteroidia	Flavobacteriales	Flavobacteriaceae	Flavobacterium	cf. Chryseobacterium sp. UOF CM895
Cluster_219	14.457	-5.53572	1.63328	-3.38932	0.000700663865335886	0.0370184075519126	Bacteria	Proteobacteria	Gammaproteobacteria	Cellvibrionales	Cellvibrionaceae	Cellvibrio	metagenome
Cluster_21	1402.88	-5.31161	1.29698	-4.09535	4.21527151384194e-05	0.00445413689962631	Bacteria	Proteobacteria	Gammaproteobacteria	Burkholderiales	Burkholderiaceae	Limnobacter	Limnobacter litoralis
Cluster_1037	3.83211	-4.97556	1.77002	-2.81102	0.00493840485363127	0.14256217550628	Bacteria	Bacteroidota	Bacteroidia	Flavobacteriales	Flavobacteriaceae	Flavobacterium	Flavobacterium yanchengense
Cluster_156	7.70645	-4.34702	1.64247	-2.64664	0.00812954915558897	0.17180447215478	Bacteria	Proteobacteria	Gammaproteobacteria	Burkholderiales	Comamonadaceae	Multi-affiliation	Multi-affiliation
Cluster_1406	14.3138	-4.34553	1.62892	-2.66774	0.00763623986087129	0.170044000947904	Bacteria	Proteobacteria	Gammaproteobacteria	Burkholderiales	Burkholderiaceae	Limnobacter	Limnobacter litoralis
Cluster_363	4.10888	-4.01391	1.53924	-2.60773	0.00911452785634228	0.186406795513581	Bacteria	Proteobacteria	Gammaproteobacteria	Xanthomonadales	Xanthomonadaceae	Thermomonas	unknown species
Cluster_899	10.691	-3.68741	1.34569	-2.74017	0.00614075951753031	0.1454306370992	Bacteria	Actinobacteriota	Actinobacteria	Micrococcales	Microbacteriaceae	Curtobacterium	Multi-affiliation
Cluster_95	23.6061	-2.89174	1.02892	-2.81047	0.00494695246236303	0.14256217550628	Bacteria	Proteobacteria	Gammaproteobacteria	Pseudomonadales	Pseudomonadaceae	Pseudomonas	Multi-affiliation
Cluster_98	13.1922	-2.54011	0.881716	-2.88087	0.0039657524367313	0.13233089709935	Bacteria	Bacteroidota	Bacteroidia	Flavobacteriales	Flavobacteriaceae	Flavobacterium	Multi-affiliation
Cluster_184	47.2368	2.17022	0.69027	3.14402	0.00166644890379236	0.0754663289288826	Bacteria	Bacteroidota	Bacteroidia	Chitinophagales	Chitinophagaceae	Chitinophaga	Chitinophaga polysaccharea
Cluster_36	224.156	3.79904	1.14804	3.30914	0.000935839854602287	0.0456401898321423	Bacteria	Actinobacteriota	Actinobacteria	Streptomycetales	Streptomycetaceae	Streptomyces	Streptomyces sp.
Cluster_186	18.3101	3.98202	1.42554	2.79334	0.00521661683944166	0.143797177226348	Bacteria	Actinobacteriota	Actinobacteria	Streptomycetales	Streptomycetaceae	Streptomyces	unknown species
Cluster_1400	4.01035	4.82246	1.67322	2.88215	0.0039497341170676	0.13233089709935	Bacteria	Proteobacteria	Multi-affiliation	Multi-affiliation	Multi-affiliation	Multi-affiliation	Multi-affiliation
Cluster_1290	15.3781	6.67577	2.18951	3.04898	0.00229618452672108	0.096242024064791	Bacteria	Bacteroidota	Bacteroidia	Flavobacteriales	Flavobacteriaceae	Flavobacterium	unknown species
Cluster_78	29.3384	6.704	1.40623	4.76735	1.86663821767885e-06	0.000591724315004196	Bacteria	Proteobacteria	Gammaproteobacteria	Burkholderiales	Oxalobacteraceae	Multi-affiliation	Multi-affiliation
Cluster_29	380.31	11.2934	2.33053	4.84586	1.26063492920374e-06	0.000591724315004196	Bacteria	Bacteroidota	Bacteroidia	Flavobacteriales	Flavobacteriaceae	Flavobacterium	unknown species

## Sheet: Effect_of_Genotype_on Rhizosphe
Table S6b: OTU whose abundance varried in the rhizosphere, when grown in LTC between the Col-0 and the chs5 plants. A Negative Log2FoldChange revealed that the OTU was more abundant in the chs5 than the WT plants.
OTU	baseMean	log2FoldChange	lfcSE	stat	pvalue	padj	Kingdom	Phylum	Class	Order	Family	Genus	Species
Cluster_1874	167002126133864	-21.633	3.68421	-5.87181	4.31067e-09	1.88592e-06	Bacteria	Bdellovibrionota	Bdellovibrionia	Bdellovibrionales	Bdellovibrionaceae	Bdellovibrio	metagenome
Cluster_317	153530572898407	-10.7229	1.65712	-6.47084	9.74613e-11	8.52786e-08	Bacteria	Bacteroidota	Kapabacteria	Kapabacteriales	unknown family	unknown genus	unknown species
Cluster_512	107561800008334	-10.2082	2.30537	-4.42799	9.5115e-06	0.00128039	Bacteria	Proteobacteria	Gammaproteobacteria	Cellvibrionales	Porticoccaceae	Porticoccus	metagenome
Cluster_718	968841073096724	-10.0579	2.74875	-3.65908	0.00025312	0.0130282	Bacteria	Firmicutes	Bacilli	Paenibacillales	Paenibacillaceae	Paenibacillus	Multi-affiliation
Cluster_189	326881188973249	-10.0285	2.28324	-4.39223	1.12195e-05	0.00140243	Bacteria	Patescibacteria	Saccharimonadia	Saccharimonadales	unknown family	unknown genus	unknown species
Cluster_822	389927117928876	-8.74513	2.69888	-3.24028	0.00119413	0.0373165	Bacteria	Firmicutes	Bacilli	Paenibacillales	Paenibacillaceae	Paenibacillus	Paenibacillus sp,
Cluster_45	712749744383677	-8.72998	1.90862	-4.57396	4.78584e-06	0.000763688	Bacteria	Proteobacteria	Gammaproteobacteria	Burkholderiales	Multi-affiliation	Multi-affiliation	Multi-affiliation
Cluster_1240	344830586523165	-8.56652	2.03466	-4.2103	2.55031e-05	0.0027894	Bacteria	Firmicutes	Bacilli	Paenibacillales	Paenibacillaceae	Paenibacillus	unknown species
Cluster_830	282903612750896	-8.28242	2.70009	-3.06746	0.0021589	0.0543789	Bacteria	Proteobacteria	Alphaproteobacteria	Caulobacterales	Caulobacteraceae	Caulobacter	Multi-affiliation
Cluster_354	232661608700526	-7.97982	2.06673	-3.86108	0.000112889	0.00897977	Bacteria	Fibrobacterota	Fibrobacteria	Fibrobacterales	Fibrobacteraceae	possible genus 04	metagenome
Cluster_1351	228620917389732	-7.97063	1.88957	-4.21823	2.46229e-05	0.0027894	Bacteria	Bdellovibrionota	Oligoflexia	0319-6G20	unknown family	unknown genus	unknown species
Cluster_1161	211196016401743	-7.86436	1.71961	-4.57333	4.80032e-06	0.000763688	Bacteria	Proteobacteria	Alphaproteobacteria	Rickettsiales	SM2D12	unknown genus	unknown species
Cluster_736	206538701846779	-7.82737	1.7068	-4.586	4.5182e-06	0.000763688	Bacteria	Proteobacteria	Gammaproteobacteria	Oceanospirillales	Halomonadaceae	Halomonas	unknown species
Cluster_1427	193257415276885	-7.72607	1.8528	-4.16995	3.04664e-05	0.00301342	Bacteria	Proteobacteria	Gammaproteobacteria	Burkholderiales	Oxalobacteraceae	Massilia	Multi-affiliation
Cluster_27	206150051373291	-7.59719	2.27105	-3.34523	0.000822133	0.0299736	Bacteria	Proteobacteria	Gammaproteobacteria	Burkholderiales	Oxalobacteraceae	Massilia	unknown species
Cluster_1346	170000902291082	-7.54949	2.54292	-2.96883	0.00298935	0.0622781	Bacteria	Bdellovibrionota	Oligoflexia	0319-6G20	unknown family	unknown genus	unknown species
Cluster_75	123088326477491	-7.49401	2.2085	-3.39325	0.000690679	0.0268597	Bacteria	Proteobacteria	Alphaproteobacteria	Rhizobiales	Rhizobiaceae	Allorhizobium-Neorhizobium-Pararhizobium-Rhizobium	Multi-affiliation
Cluster_2144	150045465375928	-7.36338	2.7602	-2.6677	0.00763726	0.111283	Bacteria	Verrucomicrobiota	Chlamydiae	Chlamydiales	Parachlamydiaceae	Candidatus Protochlamydia	unknown species
Cluster_2509	134973930036842	-7.2056	1.94826	-3.69847	0.000216903	0.0118713	Bacteria	Verrucomicrobiota	Chlamydiae	Chlamydiales	cvE6	unknown genus	Multi-affiliation
Cluster_1622	124846339963288	-7.10153	2.61598	-2.71467	0.0066341	0.101839	Bacteria	Actinobacteriota	Actinobacteria	Propionibacteriales	Nocardioidaceae	Nocardioides	Nocardioides sp,
Cluster_1825	123102936841697	-7.0818	2.56875	-2.7569	0.00583518	0.0954352	Bacteria	Proteobacteria	Alphaproteobacteria	Elsterales	Elsteraceae	Aliidongia	Aliidongia dinghuensis
Cluster_156	385219090102812	-7.03276	1.85811	-3.7849	0.000153772	0.0103501	Bacteria	Proteobacteria	Gammaproteobacteria	Burkholderiales	Comamonadaceae	Multi-affiliation	Multi-affiliation
Cluster_1623	115766533436591	-6.99324	2.64238	-2.64657	0.00813135	0.113839	Bacteria	Proteobacteria	Alphaproteobacteria	Rickettsiales	SM2D12	unknown genus	Multi-affiliation
Cluster_2737	927463589824372	-6.66109	2.03698	-3.27007	0.00107519	0.0342107	Bacteria	Bdellovibrionota	Oligoflexia	0319-6G20	unknown family	unknown genus	unknown species
Cluster_1941	16507250971909	-6.52514	2.52317	-2.58609	0.00970711	0.124788	Bacteria	Bacteroidota	Bacteroidia	Chitinophagales	Chitinophagaceae	Edaphobaculum	Multi-affiliation
Cluster_2857	805526960864903	-6.45631	1.79123	-3.60441	0.000312868	0.0156434	Bacteria	Proteobacteria	Alphaproteobacteria	Holosporales	Holosporaceae	unknown genus	unknown species
Cluster_2997	771884988143646	-6.40011	2.11453	-3.02672	0.00247219	0.0561862	Bacteria	Verrucomicrobiota	Verrucomicrobiae	Opitutales	Opitutaceae	Opitutus	Multi-affiliation
Cluster_305	425538173046056	-6.30013	1.58711	-3.96955	7.2007e-05	0.00600058	Bacteria	Proteobacteria	Alphaproteobacteria	Caulobacterales	Caulobacteraceae	Caulobacter	Caulobacter sp,
Cluster_2703	7170013869684	-6.29475	2.11484	-2.97647	0.00291587	0.062229	Bacteria	Dependentiae	Babeliae	Babeliales	Babeliaceae	unknown genus	unknown species
Cluster_1899	138748016385292	-6.27681	2.35544	-2.66482	0.00770301	0.111283	Bacteria	Bacteroidota	Bacteroidia	Flavobacteriales	Flavobacteriaceae	Flavobacterium	Multi-affiliation
Cluster_1228	315997009762694	-6.04228	1.64654	-3.66968	0.00024285	0.0128784	Bacteria	Proteobacteria	Alphaproteobacteria	Rickettsiales	SM2D12	unknown genus	Multi-affiliation
Cluster_430	112581889528809	-6.01633	1.72409	-3.48957	0.000483794	0.0228822	Bacteria	Fibrobacterota	Fibrobacteria	Fibrobacterales	Fibrobacteraceae	possible genus 04	Multi-affiliation
Cluster_1777	11528863072214	-6.0093	1.93693	-3.10248	0.00191906	0.0508841	Bacteria	Bdellovibrionota	Bdellovibrionia	Bdellovibrionales	Bdellovibrionaceae	OM27 clade	unknown species
Cluster_3554	580876369456383	-5.99177	2.10971	-2.8401	0.00450998	0.0789247	Bacteria	Firmicutes	Bacilli	Paenibacillales	Paenibacillaceae	Paenibacillus	unknown species
Cluster_785	300853347640501	-5.98925	1.90658	-3.14136	0.00168167	0.0452758	Bacteria	Proteobacteria	Alphaproteobacteria	Sphingomonadales	Sphingomonadaceae	Sphingomonas	metagenome
Cluster_2371	111343172870446	-5.94533	2.06664	-2.87681	0.00401721	0.0747884	Bacteria	Proteobacteria	Gammaproteobacteria	Burkholderiales	Methylophilaceae	unknown genus	metagenome
Cluster_1095	103831692658979	-5.85742	2.08636	-2.80748	0.004993	0.0848326	Bacteria	Proteobacteria	Alphaproteobacteria	Rhizobiales	Rhizobiaceae	Allorhizobium-Neorhizobium-Pararhizobium-Rhizobium	Multi-affiliation
Cluster_2101	184256383677139	-5.84209	1.92304	-3.03795	0.00238197	0.0561862	Bacteria	Proteobacteria	Gammaproteobacteria	Burkholderiales	Burkholderiaceae	Burkholderia-Caballeronia-Paraburkholderia	Burkholderia sp,
Cluster_1925	100220207984415	-5.80842	1.52111	-3.81855	0.000134241	0.0098439	Bacteria	Bdellovibrionota	Oligoflexia	0319-6G20	unknown family	unknown genus	unknown species
Cluster_999	633772850520176	-5.80805	1.84489	-3.14819	0.00164285	0.0449217	Bacteria	Proteobacteria	Gammaproteobacteria	Burkholderiales	Oxalobacteraceae	Massilia	unknown species
Cluster_487	379877910001814	-5.77504	1.9768	-2.92142	0.00348445	0.0685144	Bacteria	Bacteroidota	Bacteroidia	Flavobacteriales	Flavobacteriaceae	Flavobacterium	Multi-affiliation
Cluster_1250	172743870326456	-5.75413	1.69354	-3.39769	0.00067957	0.0268597	Bacteria	Proteobacteria	Gammaproteobacteria	Burkholderiales	Neisseriaceae	unknown genus	unknown species
Cluster_4402	494165708736267	-5.74469	2.11333	-2.71832	0.00656147	0.101616	Bacteria	Armatimonadota	unknown class	unknown order	unknown family	unknown genus	unknown species
Cluster_3188	474366990127521	-5.72121	2.01442	-2.84012	0.00450959	0.0789247	Bacteria	Fibrobacterota	Fibrobacteria	Fibrobacterales	Fibrobacteraceae	possible genus 04	unknown species
Cluster_4044	481272403138802	-5.70971	2.17124	-2.6297	0.00854592	0.118194	Bacteria	Proteobacteria	Gammaproteobacteria	Burkholderiales	Nitrosomonadaceae	Nitrosomonas	bacterium enrichment culture clone SRAO_14
Cluster_1104	445615134587242	-5.60098	1.91008	-2.93232	0.00336436	0.0676739	Bacteria	Proteobacteria	Gammaproteobacteria	Burkholderiales	Oxalobacteraceae	Massilia	Multi-affiliation
Cluster_3006	42754398126425	-5.57016	2.13141	-2.61337	0.00896533	0.119766	Bacteria	Proteobacteria	Gammaproteobacteria	Burkholderiales	Oxalobacteraceae	Massilia	unknown species
Cluster_2727	428032685471944	-5.565	1.90847	-2.91594	0.00354618	0.0689535	Bacteria	Proteobacteria	Gammaproteobacteria	Coxiellales	Coxiellaceae	Coxiella	unknown species
Cluster_2735	421699658445723	-5.53177	1.8623	-2.97039	0.00297418	0.0622781	Bacteria	Proteobacteria	Gammaproteobacteria	unknown order	unknown family	unknown genus	unknown species
Cluster_2999	413412405597957	-5.50124	1.86615	-2.94791	0.0031993	0.065102	Bacteria	Fibrobacterota	Fibrobacteria	Fibrobacterales	Fibrobacteraceae	possible genus 04	unknown species
Cluster_1729	686913969934895	-5.25435	1.56613	-3.35498	0.000793694	0.0295524	Bacteria	Myxococcota	Polyangia	Polyangiales	Polyangiaceae	Sorangium	unknown species
Cluster_4612	352313660291504	-5.25204	1.96503	-2.67276	0.00752299	NA	Bacteria	Patescibacteria	ABY1	Candidatus Uhrbacteria	unknown family	unknown genus	Candidatus Uhrbacteria bacterium GW2011_GWC2_40_450
Cluster_4953	333147806667342	-5.21373	1.97835	-2.63539	0.00840399	NA	Bacteria	Bacteroidota	Bacteroidia	Flavobacteriales	Flavobacteriaceae	Flavobacterium	Multi-affiliation
Cluster_3053	339363541807783	-5.21197	1.87942	-2.77318	0.00555108	NA	Bacteria	Patescibacteria	Parcubacteria	Candidatus Kaiserbacteria	unknown family	unknown genus	unknown species
Cluster_381	156295087218148	-5.18852	1.56205	-3.3216	0.000895029	0.0318021	Bacteria	Bdellovibrionota	Oligoflexia	0319-6G20	unknown family	unknown genus	unknown species
Cluster_1037	248809769843204	-5.18083	1.05576	-4.90721	9.23801e-07	0.00023095	Bacteria	Bacteroidota	Bacteroidia	Flavobacteriales	Flavobacteriaceae	Flavobacterium	Flavobacterium yanchengense
Cluster_571	685725347225107	-5.18078	1.88522	-2.7481	0.00599421	0.0962373	Bacteria	Bacteroidota	Bacteroidia	Chitinophagales	unknown family	unknown genus	unknown species
Cluster_853	33222470806445	-5.12488	1.47971	-3.46345	0.000533303	0.0243443	Bacteria	Proteobacteria	Alphaproteobacteria	Rhodospirillales	unknown family	unknown genus	metagenome
Cluster_1454	158008433969603	-5.03931	1.66384	-3.02872	0.00245594	0.0561862	Bacteria	Bacteroidota	Bacteroidia	Chitinophagales	37-13	unknown genus	unknown species
Cluster_775	447112754677416	-5.01767	1.57187	-3.19217	0.00141207	0.0418835	Bacteria	Bdellovibrionota	Bdellovibrionia	Bdellovibrionales	Bdellovibrionaceae	OM27 clade	unknown species
Cluster_2810	543391760099866	-4.90213	1.71555	-2.85746	0.00427045	0.0770442	Bacteria	Proteobacteria	Alphaproteobacteria	Rickettsiales	Rickettsiaceae	unknown genus	metagenome
Cluster_815	608536109198139	-4.78262	1.59718	-2.99441	0.00274974	0.059408	Bacteria	Proteobacteria	Alphaproteobacteria	Sphingomonadales	Sphingomonadaceae	Sphingomonas	unknown species
Cluster_1862	940751893298217	-4.74106	1.62973	-2.90911	0.00362464	0.0697047	Bacteria	Proteobacteria	Alphaproteobacteria	Caulobacterales	Caulobacteraceae	Caulobacter	Caulobacter sp,
Cluster_2272	765448467843715	-4.54289	1.75816	-2.5839	0.0097691	0.124788	Bacteria	Bdellovibrionota	Bdellovibrionia	Bdellovibrionales	Bdellovibrionaceae	Bdellovibrio	unknown species
Cluster_1056	392980809317809	-4.40461	1.17068	-3.76244	0.000168264	0.010906	Bacteria	Proteobacteria	Alphaproteobacteria	Rhizobiales	Rhizobiaceae	Mesorhizobium	metagenome
Cluster_1714	104573888648574	-4.34819	1.31282	-3.31211	0.000925951	0.0318021	Bacteria	Proteobacteria	Alphaproteobacteria	Acetobacterales	Acetobacteraceae	unknown genus	Rhodovastum atsumiense
Cluster_1262	295181575883219	-4.34568	1.63223	-2.66243	0.00775798	0.111283	Bacteria	Acidobacteriota	Acidobacteriae	Solibacterales	Solibacteraceae	Candidatus Solibacter	metagenome
Cluster_3106	617987271361218	-4.22375	1.51509	-2.78778	0.00530705	0.0893013	Bacteria	Bdellovibrionota	Oligoflexia	0319-6G20	unknown family	unknown genus	unknown species
Cluster_1440	177646700054739	-4.17699	1.58978	-2.62741	0.00860387	0.118194	Bacteria	Proteobacteria	Alphaproteobacteria	Rhizobiales	Rhizobiaceae	Allorhizobium-Neorhizobium-Pararhizobium-Rhizobium	Rhizobium genosp, R
Cluster_1255	457794236520257	-4.16801	1.38891	-3.00093	0.00269157	0.0588781	Bacteria	Proteobacteria	Alphaproteobacteria	Rhizobiales	Rhizobiaceae	Neorhizobium	Neorhizobium galegae
Cluster_372	141059676268614	-4.15753	1.54644	-2.68845	0.00717838	0.107369	Bacteria	Bacteroidota	Bacteroidia	Flavobacteriales	Flavobacteriaceae	Flavobacterium	cf, Chryseobacterium sp, UOF CM895
Cluster_655	820078264503502	-4.07719	0.690362	-5.90587	3.50786e-09	1.88592e-06	Bacteria	Bdellovibrionota	Bdellovibrionia	Bdellovibrionales	Bdellovibrionaceae	Bdellovibrio	unknown species
Cluster_2098	898870113819713	-3.96332	1.44695	-2.73909	0.00616098	0.0971325	Bacteria	Planctomycetota	Planctomycetes	Pirellulales	Pirellulaceae	unknown genus	metagenome
Cluster_1198	262785978305782	-3.76562	1.0887	-3.45883	0.000542529	0.0243443	Bacteria	Planctomycetota	Planctomycetes	Planctomycetales	Schlesneriaceae	Planctopirus	unknown species
Cluster_176	968509936099531	-3.75633	1.3532	-2.77589	0.00550515	0.0917525	Bacteria	Proteobacteria	Alphaproteobacteria	Rhizobiales	Rhizobiaceae	Allorhizobium-Neorhizobium-Pararhizobium-Rhizobium	Multi-affiliation
Cluster_662	597584151829577	-3.5763	0.960014	-3.72526	0.000195112	0.0116872	Bacteria	Proteobacteria	Alphaproteobacteria	Sphingomonadales	Sphingomonadaceae	Sphingomonas	Sphingomonas sp,
Cluster_1684	126088169767931	-3.51916	1.06434	-3.30642	0.000944976	0.0318021	Bacteria	Gemmatimonadota	Gemmatimonadetes	Gemmatimonadales	Gemmatimonadaceae	Gemmatimonas	unknown species
Cluster_1156	190466642296483	-3.50888	1.21324	-2.89214	0.00382625	0.0727818	Bacteria	Bdellovibrionota	Oligoflexia	Oligoflexales	unknown family	unknown genus	unknown species
Cluster_1176	20986271481383	-3.42205	1.157	-2.95768	0.00309961	0.0638155	Bacteria	Firmicutes	Bacilli	Paenibacillales	Paenibacillaceae	Paenibacillus	unknown species
Cluster_781	530508950058616	-3.15524	0.998861	-3.15884	0.00158398	0.0447091	Bacteria	Proteobacteria	Gammaproteobacteria	Burkholderiales	Comamonadaceae	Caenimonas	metagenome
Cluster_1461	138312451011554	-3.09278	0.973116	-3.17822	0.00148183	0.0432201	Bacteria	Verrucomicrobiota	Chlamydiae	Chlamydiales	Simkaniaceae	Candidatus Renichlamydia	unknown species
Cluster_1118	248808657318616	-3.04444	0.894889	-3.40204	0.000668855	0.0268597	Bacteria	Proteobacteria	Alphaproteobacteria	Rickettsiales	SM2D12	unknown genus	metagenome
Cluster_748	429211320384682	-2.97307	0.794533	-3.74192	0.000182622	0.0114139	Bacteria	Proteobacteria	Alphaproteobacteria	unknown order	unknown family	unknown genus	unknown species
Cluster_1166	181427814156206	-2.90835	1.12846	-2.57727	0.00995827	0.126282	Bacteria	Actinobacteriota	Actinobacteria	Propionibacteriales	Nocardioidaceae	Nocardioides	unknown species
Cluster_1007	349388029636533	-2.84994	0.93106	-3.06097	0.00220623	0.0543789	Bacteria	Proteobacteria	Alphaproteobacteria	Caulobacterales	Caulobacteraceae	Caulobacter	unknown species
Cluster_285	204308890395679	-2.83034	0.679384	-4.16603	3.09952e-05	0.00301342	Bacteria	Verrucomicrobiota	Verrucomicrobiae	Pedosphaerales	Pedosphaeraceae	unknown genus	unknown species
Cluster_352	153741327535101	-2.82286	0.852996	-3.30935	0.000935123	0.0318021	Bacteria	Proteobacteria	Alphaproteobacteria	Rhizobiales	Devosiaceae	Devosia	Multi-affiliation
Cluster_810	387728255870456	-2.57741	0.725986	-3.55023	0.000384901	0.0187105	Bacteria	Proteobacteria	Alphaproteobacteria	Rhizobiales	Devosiaceae	Arsenicitalea	Multi-affiliation
Cluster_538	407519276368303	-2.40993	0.786353	-3.06469	0.00217892	0.0543789	Bacteria	Proteobacteria	Gammaproteobacteria	Enterobacterales	Morganellaceae	Xenorhabdus	Xenorhabdus bovienii
Cluster_1205	228456174488069	-2.35912	0.836345	-2.82075	0.00479118	0.0822016	Bacteria	Proteobacteria	Alphaproteobacteria	Rhizobiales	Beijerinckiaceae	alphaI cluster	unknown species
Cluster_784	386764098313966	-2.33746	0.682822	-3.42324	0.000618797	0.0264121	Bacteria	Proteobacteria	Alphaproteobacteria	Rhizobiales	Devosiaceae	Devosia	bacterium enrichment culture clone heteroA15_4W
Cluster_492	909416510806209	-2.29155	0.873899	-2.62222	0.00873589	0.118194	Bacteria	Myxococcota	Myxococcia	Myxococcales	Anaeromyxobacteraceae	Anaeromyxobacter	unknown species
Cluster_619	617460316198514	-2.18702	0.84001	-2.60357	0.00922591	0.121394	Bacteria	Proteobacteria	Alphaproteobacteria	Multi-affiliation	Multi-affiliation	Multi-affiliation	Multi-affiliation
Cluster_965	280183297966986	-2.16746	0.818142	-2.64925	0.00806706	0.113839	Bacteria	Proteobacteria	Alphaproteobacteria	Acetobacterales	Acetobacteraceae	Rhodovastum	metagenome
Cluster_707	383284433436388	-2.13731	0.62944	-3.39558	0.00068484	0.0268597	Bacteria	Proteobacteria	Alphaproteobacteria	Sphingomonadales	Sphingomonadaceae	Novosphingobium	Multi-affiliation
Cluster_179	290295165799137	-2.09978	0.567775	-3.69827	0.000217075	0.0118713	Bacteria	Proteobacteria	Gammaproteobacteria	Xanthomonadales	Xanthomonadaceae	Thermomonas	Multi-affiliation
Cluster_236	183930897968344	-1.8767	0.71616	-2.6205	0.00878014	0.118194	Bacteria	Actinobacteriota	Actinobacteria	Micrococcales	Demequinaceae	Demequina	unknown species
Cluster_724	496444957574068	-1.76217	0.615405	-2.86343	0.00419081	0.0770442	Bacteria	Planctomycetota	Phycisphaerae	Tepidisphaerales	CPla-3 termite group	unknown genus	metagenome
Cluster_376	105679447178916	-1.44131	0.528662	-2.72633	0.00640423	0.100066	Bacteria	Planctomycetota	Planctomycetes	Pirellulales	Pirellulaceae	Rhodopirellula	unknown species
Cluster_103	337621683942653	1.69875	0.61496	2.76237	0.00573834	0.0947367	Bacteria	Actinobacteriota	Actinobacteria	Frankiales	Frankiaceae	Jatrophihabitans	unknown species
Cluster_272	192659152796515	2.04915	0.769096	2.66436	0.00771351	0.111283	Bacteria	Actinobacteriota	Actinobacteria	Micrococcales	Microbacteriaceae	unknown genus	Leifsonia sp,
Cluster_118	465209478595507	2.07623	0.727603	2.85351	0.00432386	0.0772118	Bacteria	Proteobacteria	Gammaproteobacteria	Burkholderiales	Burkholderiaceae	Pandoraea	Burkholderia sp,
Cluster_111	407812111170319	2.12946	0.667064	3.19228	0.00141154	0.0418835	Bacteria	Proteobacteria	Alphaproteobacteria	Sphingomonadales	Sphingomonadaceae	Sphingopyxis	Sphingopyxis sp,
Cluster_244	725141273946215	2.29268	0.886954	2.58489	0.00974098	0.124788	Bacteria	Proteobacteria	Alphaproteobacteria	Sphingomonadales	Sphingomonadaceae	Multi-affiliation	Multi-affiliation
Cluster_537	292108060464349	2.353	0.887779	2.65044	0.0080388	0.113839	Bacteria	Proteobacteria	Gammaproteobacteria	Burkholderiales	Alcaligenaceae	Bordetella	unknown species
Cluster_878	181561855388464	2.3613	0.820691	2.87721	0.00401206	0.0747884	Bacteria	Actinobacteriota	Actinobacteria	Micrococcales	Micrococcales Incertae Sedis	Luteimicrobium	Multi-affiliation
Cluster_758	397866034470307	2.48757	0.850187	2.92591	0.00343451	0.0683	Bacteria	Proteobacteria	Alphaproteobacteria	Sphingomonadales	Sphingomonadaceae	Altererythrobacter	unknown species
Cluster_611	404842361308578	2.68834	1.00351	2.67895	0.00738534	0.109528	Bacteria	Actinobacteriota	Actinobacteria	Micrococcales	Microbacteriaceae	Frigoribacterium	Cryocola sp,
Cluster_799	322051539532013	2.7414	0.969677	2.82713	0.0046968	0.0813802	Bacteria	Proteobacteria	Alphaproteobacteria	Rhodospirillales	unknown family	unknown genus	metagenome
Cluster_458	707721929145732	2.74661	0.914464	3.00352	0.00266877	0.0588781	Bacteria	Proteobacteria	Gammaproteobacteria	Salinisphaerales	Solimonadaceae	Alkanibacter	unknown species
Cluster_680	418933577864722	2.92895	0.723471	4.04846	5.15551e-05	0.00451107	Bacteria	Proteobacteria	Gammaproteobacteria	Salinisphaerales	Solimonadaceae	Alkanibacter	gamma proteobacterium W1,09-152
Cluster_1733	112128707252454	3.01053	0.95607	3.14886	0.00163908	0.0449217	Bacteria	Proteobacteria	Alphaproteobacteria	Dongiales	Dongiaceae	Dongia	unknown species
Cluster_343	283141868064093	3.14927	0.976716	3.22434	0.00126263	0.0387649	Bacteria	Proteobacteria	Alphaproteobacteria	Sphingomonadales	Sphingomonadaceae	Altererythrobacter	unknown species
Cluster_36	100269607240074	3.24247	0.849447	3.81715	0.000135002	0.0098439	Bacteria	Actinobacteriota	Actinobacteria	Streptomycetales	Streptomycetaceae	Streptomyces	Streptomyces sp,
Cluster_825	226991899764025	3.30213	1.15464	2.85987	0.00423811	0.0770442	Bacteria	Actinobacteriota	Actinobacteria	Streptomycetales	Streptomycetaceae	Streptomyces	Streptomyces bryophytorum
Cluster_140	288448167932495	3.32572	1.28213	2.5939	0.00948935	0.123928	Bacteria	Actinobacteriota	Actinobacteria	Multi-affiliation	Multi-affiliation	Multi-affiliation	Multi-affiliation
Cluster_741	288823809775938	3.55906	1.29757	2.74287	0.00609047	0.0968938	Bacteria	Actinobacteriota	Actinobacteria	Propionibacteriales	Nocardioidaceae	Nocardioides	Nocardioides sp,
Cluster_359	714438003447435	3.61198	1.33992	2.69567	0.00702478	0.105977	Bacteria	Proteobacteria	Alphaproteobacteria	Sphingomonadales	Sphingomonadaceae	Sphingobium	Sphingomonas bisphenolicum
Cluster_177	175757001340072	3.94463	1.29224	3.05256	0.00226902	0.0551498	Bacteria	Bacteroidota	Bacteroidia	Cytophagales	Cytophagaceae	Cytophaga	unknown species
Cluster_451	914197065030066	3.9912	0.975552	4.09122	4.29112e-05	0.00395235	Bacteria	Proteobacteria	Alphaproteobacteria	Sphingomonadales	Sphingomonadaceae	Sphingomonas	Sphingomonadaceae bacterium KF016
Cluster_78	845750272280274	4.01461	1.45868	2.75223	0.00591913	0.0959118	Bacteria	Proteobacteria	Gammaproteobacteria	Burkholderiales	Oxalobacteraceae	Multi-affiliation	Multi-affiliation
Cluster_523	746680859479571	4.04344	0.806896	5.0111	5.41188e-07	0.000189416	Bacteria	Patescibacteria	Parcubacteria	Candidatus Kaiserbacteria	unknown family	unknown genus	unknown species
Cluster_2617	604773569049567	4.20287	1.3813	3.04268	0.00234481	0.0561862	Bacteria	Proteobacteria	Alphaproteobacteria	Rhizobiales	Devosiaceae	Pelagibacterium	unknown species
Cluster_805	277886831999251	4.21837	1.39019	3.03438	0.0024103	0.0561862	Bacteria	Actinobacteriota	Actinobacteria	Streptomycetales	Streptomycetaceae	Streptacidiphilus	Streptomyces sp,
Cluster_1197	144600637676705	4.23806	1.1397	3.71857	0.000200352	0.0116872	Bacteria	Proteobacteria	Alphaproteobacteria	Caulobacterales	Caulobacteraceae	unknown genus	metagenome
Cluster_2969	356684994081805	4.27134	1.63883	2.60633	0.00915174	NA	Bacteria	Proteobacteria	Alphaproteobacteria	Reyranellales	Reyranellaceae	Reyranella	Multi-affiliation
Cluster_704	447681896639697	4.3419	1.28341	3.3831	0.000716724	0.0272667	Bacteria	Actinobacteriota	Actinobacteria	Streptomycetales	Streptomycetaceae	Streptacidiphilus	unknown species
Cluster_3681	423979028138881	4.53514	1.68208	2.69616	0.00701449	0.105977	Bacteria	Bacteroidota	Bacteroidia	Chitinophagales	Chitinophagaceae	Edaphobaculum	unknown species
Cluster_1229	209730535035262	4.62552	1.22032	3.79042	0.000150393	0.0103501	Bacteria	Fibrobacterota	Fibrobacteria	Fibrobacterales	Fibrobacteraceae	unknown genus	unknown species
Cluster_3929	477011833017453	4.69075	1.79844	2.60823	0.00910109	0.120658	Bacteria	Actinobacteriota	Actinobacteria	Streptomycetales	Streptomycetaceae	Streptomyces	Streptomyces sp,
Cluster_569	677387103100305	4.91271	1.50086	3.27326	0.00106314	0.0342107	Bacteria	Proteobacteria	Alphaproteobacteria	Rhodospirillales	unknown family	unknown genus	metagenome
Cluster_3694	808653925134319	5.48604	1.66465	3.29561	0.000982076	0.032427	Bacteria	Proteobacteria	Gammaproteobacteria	Burkholderiales	Oxalobacteraceae	Massilia	unknown species
Cluster_2351	472675890242434	5.69497	1.89389	3.00702	0.00263819	0.0588781	Bacteria	Proteobacteria	Gammaproteobacteria	Salinisphaerales	Solimonadaceae	Fontimonas	unknown species
Cluster_256	282831527041087	6.00865	1.28226	4.686	2.78601e-06	0.00060944	Bacteria	Actinobacteriota	Actinobacteria	Streptomycetales	Streptomycetaceae	Streptomyces	Streptomyces sp,
Cluster_1678	143283397626774	6.30092	2.05847	3.06098	0.00220616	0.0543789	Bacteria	Actinobacteriota	Actinobacteria	Streptomycetales	Streptomycetaceae	Streptomyces	Streptomyces roseochromogenus
Cluster_186	281128471196417	6.64889	0.832482	7.98682	1.38459e-15	2.42304e-12	Bacteria	Actinobacteriota	Actinobacteria	Streptomycetales	Streptomycetaceae	Streptomyces	unknown species
Cluster_2007	923386997544166	6.6603	1.93144	3.44837	0.000563983	0.0246743	Bacteria	Verrucomicrobiota	Verrucomicrobiae	Pedosphaerales	Pedosphaeraceae	RS25G	metagenome
Cluster_1606	102221990433308	6.80605	2.21645	3.0707	0.00213554	0.0543789	Bacteria	Proteobacteria	Alphaproteobacteria	Sphingomonadales	Sphingomonadaceae	Sphingobium	unknown species
Cluster_1361	122014016250908	7.06049	2.69226	2.62252	0.0087283	0.118194	Bacteria	Patescibacteria	Saccharimonadia	Saccharimonadales	LWQ8	unknown genus	unknown species
Cluster_473	792715308318813	8.067	1.78929	4.50848	6.52923e-06	0.00095218	Bacteria	Actinobacteriota	Actinobacteria	Streptomycetales	Streptomycetaceae	Streptomyces	Streptomyces paucisporeus
Cluster_29	695190465179749	10.5385	2.12162	4.96719	6.79308e-07	0.000198132	Bacteria	Bacteroidota	Bacteroidia	Flavobacteriales	Flavobacteriaceae	Flavobacterium	unknown species

## Sheet: Effect_of_Genotype_on Roots
Table S6c: OTU whose abundance varried in the roots, when grown in LTC between the Col-0 and the chs5 plants. A Negative Log2FoldChange revealed that the OTU was more abundant in the chs5 than the WT plants.
OTU	baseMean	log2FoldChange	lfcSE	stat	pvalue	padj	Kingdom	Phylum	Class	Order	Family	Genus	Species
Cluster_45	1234.43	-10.7264	1.56767	-6.84228	7.79431e-12	9.13493e-09	Bacteria	Proteobacteria	Gammaproteobacteria	Burkholderiales	Multi-affiliation	Multi-affiliation	Multi-affiliation
Cluster_34	503.488	-10.1967	2.11215	-4.82764	1.38163e-06	0.000323855	Bacteria	Proteobacteria	Gammaproteobacteria	Pseudomonadales	Pseudomonadaceae	Pseudomonas	Multi-affiliation
Cluster_487	61.596	-9.70177	2.54348	-3.81437	0.00013653	0.00941257	Bacteria	Bacteroidota	Bacteroidia	Flavobacteriales	Flavobacteriaceae	Flavobacterium	Multi-affiliation
Cluster_736	46.0438	-9.27965	1.97703	-4.69374	2.68258e-06	0.000523998	Bacteria	Proteobacteria	Gammaproteobacteria	Oceanospirillales	Halomonadaceae	Halomonas	unknown species
Cluster_1095	23.2536	-8.29584	2.36001	-3.51517	0.000439471	0.025753	Bacteria	Proteobacteria	Alphaproteobacteria	Rhizobiales	Rhizobiaceae	Allorhizobium-Neorhizobium-Pararhizobium-Rhizobium	Multi-affiliation
Cluster_317	23.1506	-8.29164	1.67081	-4.96264	6.95414e-07	0.000221005	Bacteria	Bacteroidota	Kapabacteria	Kapabacteriales	unknown family	unknown genus	unknown species
Cluster_512	21.9998	-8.21254	2.02518	-4.05521	5.0089e-05	0.00482864	Bacteria	Proteobacteria	Gammaproteobacteria	Cellvibrionales	Porticoccaceae	Porticoccus	metagenome
Cluster_830	18.8748	-7.99404	2.55585	-3.12774	0.00176154	0.0543297	Bacteria	Proteobacteria	Alphaproteobacteria	Caulobacterales	Caulobacteraceae	Caulobacter	Multi-affiliation
Cluster_2013	17.3973	-7.87471	2.66637	-2.95335	0.00314348	0.0808001	Bacteria	Proteobacteria	Gammaproteobacteria	Burkholderiales	Oxalobacteraceae	Multi-affiliation	Multi-affiliation
Cluster_65	17.4008	-7.87391	1.99877	-3.93939	8.16906e-05	0.00638276	Bacteria	Proteobacteria	Gammaproteobacteria	Burkholderiales	Oxalobacteraceae	[Aquaspirillum] arcticum group	unknown species
Cluster_404	16.1208	-7.77017	1.76556	-4.40096	1.07774e-05	0.00126312	Bacteria	Bacteroidota	Bacteroidia	Flavobacteriales	Weeksellaceae	Chryseobacterium	Chryseobacterium sp.
Cluster_999	14.2919	-7.59032	2.41559	-3.14222	0.00167669	0.0543297	Bacteria	Proteobacteria	Gammaproteobacteria	Burkholderiales	Oxalobacteraceae	Massilia	unknown species
Cluster_229	24.4035	-7.39734	1.63697	-4.51892	6.21564e-06	0.000966321	Bacteria	Proteobacteria	Gammaproteobacteria	Pseudomonadales	Pseudomonadaceae	Pseudomonas	Multi-affiliation
Cluster_718	12.292	-7.37502	2.57364	-2.86561	0.00416212	0.0964663	Bacteria	Firmicutes	Bacilli	Paenibacillales	Paenibacillaceae	Paenibacillus	Multi-affiliation
Cluster_1240	10.7586	-7.18191	2.4263	-2.96003	0.00307606	0.0808001	Bacteria	Firmicutes	Bacilli	Paenibacillales	Paenibacillaceae	Paenibacillus	unknown species
Cluster_632	10.5402	-7.15227	2.42601	-2.94816	0.00319674	0.0808001	Bacteria	Proteobacteria	Gammaproteobacteria	Pseudomonadales	Pseudomonadaceae	Pseudomonas	Multi-affiliation
Cluster_815	10.3891	-7.13572	1.77412	-4.02211	5.76799e-05	0.00482864	Bacteria	Proteobacteria	Alphaproteobacteria	Sphingomonadales	Sphingomonadaceae	Sphingomonas	unknown species
Cluster_712	9.88949	-7.06104	2.57078	-2.74666	0.00602063	0.112274	Bacteria	Bdellovibrionota	Bdellovibrionia	Bdellovibrionales	Bdellovibrionaceae	Bdellovibrio	Bdellovibrio exovorus JSS
Cluster_430	9.67914	-7.02932	2.18728	-3.21372	0.00131025	0.0465338	Bacteria	Fibrobacterota	Fibrobacteria	Fibrobacterales	Fibrobacteraceae	possible genus 04	Multi-affiliation
Cluster_599	33.609	-6.88324	1.64466	-4.1852	2.84912e-05	0.00303561	Bacteria	Proteobacteria	Gammaproteobacteria	Cellvibrionales	Cellvibrionaceae	Cellvibrio	Multi-affiliation
Cluster_1162	8.12879	-6.7745	2.42306	-2.79585	0.00517638	0.108334	Bacteria	Spirochaetota	Spirochaetia	Spirochaetales	Spirochaetaceae	Spirochaeta 2	unknown species
Cluster_571	6.24617	-6.40182	2.39325	-2.67494	0.00747416	0.128895	Bacteria	Bacteroidota	Bacteroidia	Chitinophagales	unknown family	unknown genus	unknown species
Cluster_1994	6.1676	-6.37522	2.44991	-2.60222	0.00926221	0.143715	Bacteria	Proteobacteria	Alphaproteobacteria	Rhizobiales	Rhizobiaceae	Allorhizobium-Neorhizobium-Pararhizobium-Rhizobium	Multi-affiliation
Cluster_2892	6.04535	-6.34717	2.44209	-2.59907	0.0093476	0.143715	Bacteria	Proteobacteria	Gammaproteobacteria	Burkholderiales	Oxalobacteraceae	Massilia	unknown species
Cluster_1156	5.71745	-6.28049	1.97484	-3.18025	0.00147147	0.0507223	Bacteria	Bdellovibrionota	Oligoflexia	Oligoflexales	unknown family	unknown genus	unknown species
Cluster_49	949.671	-6.15838	2.17551	-2.83078	0.00464349	0.100781	Bacteria	Proteobacteria	Gammaproteobacteria	Burkholderiales	Multi-affiliation	Multi-affiliation	Multi-affiliation
Cluster_824	9.83992	-6.0655	1.85218	-3.27479	0.00105739	0.0442593	Bacteria	Bdellovibrionota	Bdellovibrionia	Bdellovibrionales	Bdellovibrionaceae	Bdellovibrio	unknown species
Cluster_1291	9.00323	-5.93369	1.79367	-3.30813	0.000939201	0.0423363	Bacteria	Proteobacteria	Alphaproteobacteria	Rhodobacterales	Rhodobacteraceae	Pseudorhodobacter	unknown species
Cluster_1539	4.33547	-5.87709	1.99631	-2.94397	0.00324028	0.0808001	Bacteria	Planctomycetota	Planctomycetes	Pirellulales	Pirellulaceae	Pirellula	unknown species
Cluster_1327	4.37175	-5.87546	2.13783	-2.74832	0.00599007	0.112274	Bacteria	Proteobacteria	Gammaproteobacteria	Burkholderiales	Comamonadaceae	Ramlibacter	unknown species
Cluster_3021	4.18434	-5.82928	1.9702	-2.95873	0.00308907	0.0808001	Bacteria	Bacteroidota	Bacteroidia	Cytophagales	Cytophagaceae	Sporocytophaga	unknown species
Cluster_44	1461.01	-5.81252	1.28986	-4.50632	6.59605e-06	0.000966321	Bacteria	Proteobacteria	Gammaproteobacteria	Burkholderiales	Oxalobacteraceae	Duganella	Duganella zoogloeoides
Cluster_307	199.273	-5.76837	1.67642	-3.4409	0.000579785	0.0295438	Bacteria	Proteobacteria	Alphaproteobacteria	Sphingomonadales	Sphingomonadaceae	Sphingomonas	Rhizorhabdus argentea
Cluster_1161	3.24343	-5.46279	2.06794	-2.64166	0.00825008	NA	Bacteria	Proteobacteria	Alphaproteobacteria	Rickettsiales	SM2D12	unknown genus	unknown species
Cluster_2735	3.26974	-5.45843	2.0562	-2.65462	0.00793967	NA	Bacteria	Proteobacteria	Gammaproteobacteria	unknown order	unknown family	unknown genus	unknown species
Cluster_853	5.49538	-5.20686	1.90338	-2.73559	0.00622683	0.112274	Bacteria	Proteobacteria	Alphaproteobacteria	Rhodospirillales	unknown family	unknown genus	metagenome
Cluster_95	235.217	-5.16806	1.38114	-3.74187	0.000182653	0.0112668	Bacteria	Proteobacteria	Gammaproteobacteria	Pseudomonadales	Pseudomonadaceae	Pseudomonas	Multi-affiliation
Cluster_1217	4.7861	-5.03205	1.83736	-2.73874	0.00616759	0.112274	Bacteria	Bacteroidota	Bacteroidia	Sphingobacteriales	Sphingobacteriaceae	Mucilaginibacter	Multi-affiliation
Cluster_2427	4.58784	-4.95315	1.78525	-2.77449	0.00552882	0.112274	Bacteria	Actinobacteriota	Actinobacteria	Frankiales	Nakamurellaceae	Nakamurella	Frankineae bacterium MI-1.2 V7
Cluster_156	108.67	-4.8804	1.28996	-3.78336	0.000154726	0.0100744	Bacteria	Proteobacteria	Gammaproteobacteria	Burkholderiales	Comamonadaceae	Multi-affiliation	Multi-affiliation
Cluster_687	39.6959	-4.83776	1.52993	-3.16208	0.00156648	0.0524546	Bacteria	Proteobacteria	Gammaproteobacteria	Oceanospirillales	Alcanivoracaceae1	Alcanivorax	unknown species
Cluster_67	1103.54	-4.81926	1.39771	-3.44797	0.00056482	0.0295438	Bacteria	Proteobacteria	Gammaproteobacteria	Burkholderiales	Burkholderiaceae	Burkholderia-Caballeronia-Paraburkholderia	Multi-affiliation
Cluster_1304	4.00133	-4.74232	1.81991	-2.6058	0.00916611	0.143715	Bacteria	Verrucomicrobiota	Verrucomicrobiae	Pedosphaerales	Pedosphaeraceae	unknown genus	unknown species
Cluster_179	462.27	-4.70943	1.1684	-4.03066	5.56211e-05	0.00482864	Bacteria	Proteobacteria	Gammaproteobacteria	Xanthomonadales	Xanthomonadaceae	Thermomonas	Multi-affiliation
Cluster_1055	12.635	-4.54358	1.70902	-2.65859	0.00784695	0.13138	Bacteria	Proteobacteria	Gammaproteobacteria	Burkholderiales	Comamonadaceae	Multi-affiliation	Multi-affiliation
Cluster_21	325.997	-4.50573	1.54955	-2.90776	0.00364029	0.0888475	Bacteria	Proteobacteria	Gammaproteobacteria	Burkholderiales	Burkholderiaceae	Limnobacter	Limnobacter litoralis
Cluster_402	204.189	-4.30955	1.29695	-3.32284	0.00089105	0.0417724	Bacteria	Proteobacteria	Alphaproteobacteria	Caulobacterales	Caulobacteraceae	Caulobacter	Multi-affiliation
Cluster_372	32.9355	-4.28392	1.31923	-3.2473	0.00116507	0.0455154	Bacteria	Bacteroidota	Bacteroidia	Flavobacteriales	Flavobacteriaceae	Flavobacterium	cf. Chryseobacterium sp. UOF CM895
Cluster_1535	5.55426	-4.23016	1.63252	-2.59118	0.00956467	0.143715	Bacteria	Proteobacteria	Alphaproteobacteria	Rickettsiales	Rickettsiaceae	Candidatus Megaira	metagenome
Cluster_1983	11.0928	-4.21454	1.54058	-2.73569	0.00622502	0.112274	Bacteria	Proteobacteria	Gammaproteobacteria	Gammaproteobacteria Incertae Sedis	unknown family	Candidatus Ovatusbacter	unknown species
Cluster_987	22.3531	-4.09027	1.25623	-3.256	0.00112994	0.0455154	Bacteria	Proteobacteria	Gammaproteobacteria	Pseudomonadales	Moraxellaceae	unknown genus	metagenome
Cluster_305	99.6788	-3.78827	1.26325	-2.99882	0.00271026	0.0794106	Bacteria	Proteobacteria	Alphaproteobacteria	Caulobacterales	Caulobacteraceae	Caulobacter	Caulobacter sp.
Cluster_148	186.254	-3.75532	1.32217	-2.84028	0.00450741	0.0996733	Bacteria	Myxococcota	Myxococcia	Myxococcales	Myxococcaceae	Myxococcus	Myxococcus stipitatus
Cluster_554	7.65838	-3.72556	1.39286	-2.67475	0.00747853	0.128895	Bacteria	Verrucomicrobiota	Verrucomicrobiae	Opitutales	Opitutaceae	Lacunisphaera	Multi-affiliation
Cluster_381	9.39845	-3.49179	1.26341	-2.76379	0.0057134	0.112274	Bacteria	Bdellovibrionota	Oligoflexia	0319-6G20	unknown family	unknown genus	unknown species
Cluster_655	30.0829	-3.29303	1.00331	-3.28218	0.00103009	0.0442593	Bacteria	Bdellovibrionota	Bdellovibrionia	Bdellovibrionales	Bdellovibrionaceae	Bdellovibrio	unknown species
Cluster_383	88.4394	-3.22988	1.16975	-2.76117	0.00575949	0.112274	Bacteria	Spirochaetota	Leptospirae	Leptospirales	Leptospiraceae	Turneriella	Turneriella parva
Cluster_1447	11.3635	-2.82539	1.02269	-2.7627	0.00573253	0.112274	Bacteria	Actinobacteriota	Actinobacteria	Micrococcales	Cellulomonadaceae	Cellulomonas	Isoptericola sp.
Cluster_390	95.1328	2.5327	0.784281	3.22932	0.00124084	0.0458677	Bacteria	Proteobacteria	Gammaproteobacteria	Burkholderiales	Alcaligenaceae	Bordetella	Bordetella sp.
Cluster_453	24.0994	2.72401	1.02428	2.65944	0.00782712	0.13138	Bacteria	Patescibacteria	Parcubacteria	Candidatus Kaiserbacteria	unknown family	unknown genus	Candidatus Kaiserbacteria bacterium RIFCSPHIGHO2_12_FULL_56_13
Cluster_680	11.492	3.15301	1.18886	2.65214	0.00799824	0.132027	Bacteria	Proteobacteria	Gammaproteobacteria	Salinisphaerales	Solimonadaceae	Alkanibacter	gamma proteobacterium W1.09-152
Cluster_537	72.4864	3.17832	0.985013	3.22668	0.00125236	0.0458677	Bacteria	Proteobacteria	Gammaproteobacteria	Burkholderiales	Alcaligenaceae	Bordetella	unknown species
Cluster_975	27.4546	3.25447	1.14275	2.84794	0.00440035	0.0991772	Bacteria	Proteobacteria	Gammaproteobacteria	Burkholderiales	Comamonadaceae	Variovorax	Multi-affiliation
Cluster_1080	23.705	3.61936	1.24744	2.90143	0.00371461	0.0888475	Bacteria	Actinobacteriota	Actinobacteria	Micrococcales	Intrasporangiaceae	Tetrasphaera	unknown species
Cluster_600	53.0162	3.92877	1.28536	3.05654	0.00223907	0.067287	Bacteria	Actinobacteriota	Actinobacteria	Streptomycetales	Streptomycetaceae	Streptomyces	Multi-affiliation
Cluster_703	9.60589	3.96059	1.527	2.59371	0.00949462	0.143715	Bacteria	Proteobacteria	Gammaproteobacteria	Enterobacterales	Morganellaceae	Morganella	Multi-affiliation
Cluster_569	18.6569	4.01099	1.27924	3.13545	0.00171592	0.0543297	Bacteria	Proteobacteria	Alphaproteobacteria	Rhodospirillales	unknown family	unknown genus	metagenome
Cluster_451	18.4978	4.12935	1.54282	2.6765	0.00743947	0.128895	Bacteria	Proteobacteria	Alphaproteobacteria	Sphingomonadales	Sphingomonadaceae	Sphingomonas	Sphingomonadaceae bacterium KF016
Cluster_2335	5.23917	4.49195	1.72746	2.60032	0.00931378	0.143715	Bacteria	Proteobacteria	Alphaproteobacteria	Holosporales	Holosporaceae	unknown genus	unknown species
Cluster_346	115.705	4.53594	0.916937	4.94684	7.54282e-07	0.000221005	Bacteria	Actinobacteriota	Actinobacteria	Streptomycetales	Streptomycetaceae	Streptomyces	Multi-affiliation
Cluster_1398	13.6621	4.94804	1.88254	2.62838	0.0085793	0.139652	Bacteria	Proteobacteria	Alphaproteobacteria	Rhizobiales	Rhizobiaceae	Allorhizobium-Neorhizobium-Pararhizobium-Rhizobium	Rhizobium sp.
Cluster_523	9.31935	5.35338	1.80086	2.97268	0.00295214	0.0808001	Bacteria	Patescibacteria	Parcubacteria	Candidatus Kaiserbacteria	unknown family	unknown genus	unknown species
Cluster_2463	5.76521	5.646	1.89747	2.97554	0.00292473	0.0808001	Bacteria	Actinobacteriota	Actinobacteria	Propionibacteriales	Nocardioidaceae	Nocardioides	Nocardioides kongjuensis
Cluster_186	104.687	5.76048	0.998403	5.76969	7.94164e-09	4.6538e-06	Bacteria	Actinobacteriota	Actinobacteria	Streptomycetales	Streptomycetaceae	Streptomyces	unknown species
Cluster_1400	7.84016	6.10003	2.13071	2.8629	0.00419777	0.0964663	Bacteria	Proteobacteria	Multi-affiliation	Multi-affiliation	Multi-affiliation	Multi-affiliation	Multi-affiliation
Cluster_1115	16.4038	6.17912	2.19816	2.81104	0.00493821	0.105229	Bacteria	Verrucomicrobiota	Verrucomicrobiae	Verrucomicrobiales	Rubritaleaceae	Luteolibacter	Haloferula sp.
Cluster_473	24.8427	6.78644	1.77492	3.82351	0.000131566	0.00941257	Bacteria	Actinobacteriota	Actinobacteria	Streptomycetales	Streptomycetaceae	Streptomyces	Streptomyces paucisporeus
Cluster_1965	13.1427	6.84015	1.9999	3.42025	0.000625629	0.0305515	Bacteria	Proteobacteria	Gammaproteobacteria	Gammaproteobacteria Incertae Sedis	unknown family	unknown genus	unknown species
Cluster_538	44.1271	8.58651	2.47477	3.46962	0.000521204	0.0290882	Bacteria	Proteobacteria	Gammaproteobacteria	Enterobacterales	Morganellaceae	Xenorhabdus	Xenorhabdus bovienii
Cluster_29	693.233	9.44378	2.14445	4.40382	1.06363e-05	0.00126312	Bacteria	Bacteroidota	Bacteroidia	Flavobacteriales	Flavobacteriaceae	Flavobacterium	unknown species
