# Supplementary material for: The Arabidopsis thaliana–Streptomyces Interaction Is Controlled by the Metabolic Status of the Holobiont
Source: Int J Mol Sci. 2022 Oct 26;23(21):12952. doi: 10.3390/ijms232112952 (PMC9655247; doi:10.3390/ijms232112952)
Supplement: Supplementary file 1 [file ijms-23-12952-s001.zip › Table S7.xlsx]

## Sheet: wild type
Table S7a: OTU whose abundance varies with stage in the wild-type plant. Negative Log2fold change revealed that the OTU is more abundant at the rosette than the silique stage.
OTU	baseMean	log2FoldChange	lfcSE	stat	pvalue	padj	Kingdom	Phylum	Class	Order	Family	Genus	Species
Cluster_828	13.7772	-6.04723	1.10649	-5.46525	4.62248e-08	4.1743e-06	Bacteria	Bacteroidota	Bacteroidia	Flavobacteriales	Flavobacteriaceae	Flavobacterium	Multi-affiliation
Cluster_2899	5.46671	-5.62437	1.44353	-3.89626	9.76886e-05	0.00202899	Bacteria	Proteobacteria	Gammaproteobacteria	Burkholderiales	Alcaligenaceae	Castellaniella	unknown species
Cluster_1738	10.2875	-4.76871	0.976749	-4.88223	1.04895e-06	4.73625e-05	Bacteria	Bacteroidota	Bacteroidia	Sphingobacteriales	Sphingobacteriaceae	Pedobacter	Multi-affiliation
Cluster_1090	11.667	-4.61545	1.27813	-3.61109	0.000304915	0.0048716	Bacteria	Proteobacteria	Alphaproteobacteria	Caulobacterales	Caulobacteraceae	Asticcacaulis	unknown species
Cluster_671	47.9422	-4.40027	1.0393	-4.23387	2.29701e-05	0.000603909	Bacteria	Proteobacteria	Gammaproteobacteria	Burkholderiales	Multi-affiliation	Multi-affiliation	Multi-affiliation
Cluster_3150	10.5317	-4.28518	1.5729	-2.72439	0.00644203	0.0455106	Bacteria	Proteobacteria	Gammaproteobacteria	Burkholderiales	Methylophilaceae	Methylotenera	unknown species
Cluster_38	5.50402	-4.26868	1.61122	-2.64935	0.00806461	0.0529899	Bacteria	Proteobacteria	Gammaproteobacteria	Enterobacterales	Enterobacteriaceae	Multi-affiliation	Multi-affiliation
Cluster_1883	2.74713	-4.23946	1.27577	-3.32305	0.000890378	0.0112763	Bacteria	Proteobacteria	Gammaproteobacteria	Burkholderiales	Oxalobacteraceae	Herbaspirillum	Herbaspirillum rhizosphaerae
Cluster_130	747.043	-4.1139	1.29779	-3.16994	0.00152472	0.0172111	Bacteria	Proteobacteria	Gammaproteobacteria	Enterobacterales	Yersiniaceae	Serratia	Multi-affiliation
Cluster_680	9.23979	-4.04377	1.4983	-2.69891	0.00695674	0.0478449	Bacteria	Proteobacteria	Gammaproteobacteria	Burkholderiales	Comamonadaceae	Multi-affiliation	Multi-affiliation
Cluster_2354	8.62074	-4.03678	1.1712	-3.4467	0.000567468	0.00818494	Bacteria	Bacteroidota	Bacteroidia	Chitinophagales	Chitinophagaceae	Arachidicoccus	unknown species
Cluster_138	466.197	-3.94908	1.41888	-2.78324	0.00538196	0.0416517	Bacteria	Actinobacteriota	Actinobacteria	Micrococcales	Dermabacteraceae	Brachybacterium	Brachybacterium sp.
Cluster_726	10.6599	-3.47585	1.18185	-2.94104	0.00327115	0.02954	Bacteria	Proteobacteria	Alphaproteobacteria	Sphingomonadales	Sphingomonadaceae	unknown genus	metagenome
Cluster_158	437.133	-3.24871	0.97294	-3.33906	0.000840622	0.010981	Bacteria	Proteobacteria	Gammaproteobacteria	Salinisphaerales	Solimonadaceae	Solimonas	Solimonas terrae
Cluster_78	345.853	-3.22033	0.777488	-4.14197	3.44343e-05	0.000851428	Bacteria	Proteobacteria	Gammaproteobacteria	Burkholderiales	Comamonadaceae	Acidovorax	unknown species
Cluster_1082	13.9554	-3.20125	0.726605	-4.40576	1.05413e-05	0.000336836	Bacteria	Proteobacteria	Alphaproteobacteria	Sphingomonadales	Sphingomonadaceae	Sphingomonas	Sphingomonas oligoaromativorans
Cluster_492	27.3492	-3.18658	0.96676	-3.29614	0.000980223	0.0121186	Bacteria	Proteobacteria	Gammaproteobacteria	Burkholderiales	Oxalobacteraceae	Massilia	Multi-affiliation
Cluster_516	4.48666	-3.16524	1.06107	-2.98307	0.00285369	0.0271818	Bacteria	Proteobacteria	Alphaproteobacteria	Tistrellales	Tistrellaceae	Tistrella	Rhodobium sp.
Cluster_2410	2.00899	-3.13019	1.04679	-2.99027	0.00278727	0.0268017	Bacteria	Firmicutes	Bacilli	Paenibacillales	Paenibacillaceae	Paenibacillus	Paenibacillus sp.
Cluster_3829	2.08107	-3.12217	0.887577	-3.51763	0.000435419	0.00655338	Bacteria	Firmicutes	Bacilli	Paenibacillales	Paenibacillaceae	Paenibacillus	Paenibacillus marinum
Cluster_2021	7.68399	-3.11772	0.914389	-3.40962	0.000650542	0.00925462	Bacteria	Proteobacteria	Gammaproteobacteria	Salinisphaerales	Solimonadaceae	Panacagrimonas	unknown species
Cluster_739	23.8229	-3.10425	0.721636	-4.30168	1.69508e-05	0.000482284	Bacteria	Actinobacteriota	Actinobacteria	Micromonosporales	Micromonosporaceae	Longispora	unknown species
Cluster_872	9.54221	-3.09655	0.697402	-4.44013	8.99062e-06	0.000301186	Bacteria	Bacteroidota	Bacteroidia	Sphingobacteriales	Sphingobacteriaceae	Pedobacter	Pedobacter sp.
Cluster_675	56.5181	-3.04852	0.982175	-3.10384	0.00191026	0.0202791	Bacteria	Actinobacteriota	Actinobacteria	Propionibacteriales	Nocardioidaceae	Aeromicrobium	unknown species
Cluster_97	225.912	-3.00017	0.851532	-3.52327	0.000426261	0.00651225	Bacteria	Proteobacteria	Alphaproteobacteria	Caulobacterales	Caulobacteraceae	Asticcacaulis	unknown species
Cluster_748	24.4232	-2.95984	0.80354	-3.68349	0.000230059	0.00388481	Bacteria	Actinobacteriota	Actinobacteria	Propionibacteriales	Nocardioidaceae	Nocardioides	Multi-affiliation
Cluster_729	22.653	-2.89887	0.704908	-4.11241	3.9155e-05	0.00093477	Bacteria	Bacteroidota	Bacteroidia	Sphingobacteriales	Sphingobacteriaceae	Pedobacter	Pedobacter sp.
Cluster_258	123.403	-2.84991	0.575293	-4.95384	7.27642e-07	3.77828e-05	Bacteria	Proteobacteria	Gammaproteobacteria	Pseudomonadales	Pseudomonadaceae	Pseudomonas	Multi-affiliation
Cluster_2826	5.69435	-2.83491	1.09484	-2.58933	0.00961635	0.0593323	Bacteria	Dependentiae	Babeliae	Babeliales	Babeliaceae	unknown genus	unknown species
Cluster_710	23.9835	-2.71358	0.86347	-3.14264	0.0016743	0.0184974	Bacteria	Bacteroidota	Bacteroidia	Chitinophagales	37-13	unknown genus	metagenome
Cluster_452	10.7351	-2.68796	1.02848	-2.61353	0.0089611	0.0564302	Bacteria	Bacteroidota	Bacteroidia	Chitinophagales	Chitinophagaceae	Multi-affiliation	Multi-affiliation
Cluster_220	192.623	-2.65295	0.413662	-6.41332	1.42384e-10	2.68846e-08	Bacteria	Proteobacteria	Alphaproteobacteria	Micavibrionales	Micavibrionaceae	unknown genus	unknown species
Cluster_1189	8.5596	-2.63932	0.922128	-2.8622	0.00420707	0.0344019	Bacteria	Bacteroidota	Bacteroidia	Chitinophagales	37-13	unknown genus	metagenome
Cluster_2289	2.52225	-2.531	0.776853	-3.25801	0.00112196	0.0136543	Bacteria	Verrucomicrobiota	Chlamydiae	Chlamydiales	Parachlamydiaceae	Neochlamydia	endosymbiont of Acanthamoeba sp. UWE1
Cluster_1191	6.51915	-2.49867	0.930416	-2.68554	0.00724135	0.0488387	Bacteria	Verrucomicrobiota	Verrucomicrobiae	Methylacidiphilales	Methylacidiphilaceae	unknown genus	unknown species
Cluster_1512	5.16288	-2.42457	0.698473	-3.47124	0.000518056	0.00752449	Bacteria	Bdellovibrionota	Oligoflexia	Oligoflexales	unknown family	unknown genus	unknown species
Cluster_764	9.83928	-2.41496	0.880234	-2.74354	0.00607804	0.0447663	Bacteria	Planctomycetota	Planctomycetes	Planctomycetales	Schlesneriaceae	Schlesneria	unknown species
Cluster_605	39.2867	-2.40664	0.917812	-2.62215	0.00873781	0.0557006	Bacteria	Proteobacteria	Gammaproteobacteria	Salinisphaerales	Solimonadaceae	Alkanibacter	unknown species
Cluster_408	173.456	-2.39772	0.856846	-2.79831	0.00513701	0.0401112	Bacteria	Actinobacteriota	Actinobacteria	Propionibacteriales	Nocardioidaceae	Marmoricola	Multi-affiliation
Cluster_634	15.8088	-2.39136	0.634413	-3.76941	0.000163631	0.00308965	Bacteria	Bacteroidota	Bacteroidia	Sphingobacteriales	Sphingobacteriaceae	Pedobacter	unknown species
Cluster_863	25.3069	-2.39007	0.883095	-2.70647	0.00680023	0.0470803	Bacteria	Proteobacteria	Gammaproteobacteria	Burkholderiales	Methylophilaceae	Methylotenera	unknown species
Cluster_1048	7.68365	-2.30703	0.880163	-2.62114	0.00876352	0.0557006	Bacteria	Bdellovibrionota	Bdellovibrionia	Bdellovibrionales	Bdellovibrionaceae	Bdellovibrio	unknown species
Cluster_375	55.7046	-2.24686	0.56603	-3.96951	7.20213e-05	0.00155821	Bacteria	Bdellovibrionota	Bdellovibrionia	Bacteriovoracales	Bacteriovoracaceae	Peredibacter	unknown species
Cluster_1166	8.52273	-2.13259	0.646841	-3.29692	0.000977501	0.0121186	Bacteria	Proteobacteria	Gammaproteobacteria	Oceanospirillales	Pseudohongiellaceae	Pseudohongiella	unknown species
Cluster_1844	1.65217	-1.99763	0.72657	-2.74939	0.00597056	0.0442178	Bacteria	Proteobacteria	Alphaproteobacteria	Sphingomonadales	Sphingomonadaceae	Sphingomonas	Sphingomonas sp.
Cluster_6	3998.06	-1.93893	0.70425	-2.75319	0.00590181	0.0442178	Bacteria	Proteobacteria	Gammaproteobacteria	Xanthomonadales	Multi-affiliation	Multi-affiliation	Multi-affiliation
Cluster_1470	4.59062	-1.93088	0.706141	-2.73441	0.00624921	0.0451213	Bacteria	Bdellovibrionota	Oligoflexia	0319-6G20	unknown family	unknown genus	unknown species
Cluster_112	192.738	-1.89073	0.580431	-3.25746	0.00112416	0.0136543	Bacteria	Proteobacteria	Alphaproteobacteria	Rhizobiales	Rhizobiaceae	Mesorhizobium	Mesorhizobium sp.
Cluster_24	789.311	-1.79266	0.585746	-3.06047	0.00220988	0.0226105	Bacteria	Proteobacteria	Gammaproteobacteria	Burkholderiales	Methylophilaceae	Multi-affiliation	Multi-affiliation
Cluster_277	56.588	-1.77626	0.573691	-3.0962	0.00196015	0.0204584	Bacteria	Proteobacteria	Alphaproteobacteria	Rhodospirillales	unknown family	unknown genus	unknown species
Cluster_32	606.406	-1.74563	0.641922	-2.71938	0.00654039	0.0458339	Bacteria	Proteobacteria	Alphaproteobacteria	Caulobacterales	Caulobacteraceae	Asticcacaulis	unknown species
Cluster_550	32.98	-1.74189	0.651861	-2.67217	0.00753621	0.0501689	Bacteria	Actinobacteriota	Actinobacteria	Propionibacteriales	Nocardioidaceae	Nocardioides	Multi-affiliation
Cluster_273	34.1159	-1.72362	0.596495	-2.88958	0.0038576	0.0325599	Bacteria	Bacteroidota	Bacteroidia	Sphingobacteriales	Sphingobacteriaceae	Pedobacter	Pedobacter bauzanensis
Cluster_357	48.4707	-1.71087	0.595603	-2.8725	0.00407239	0.0334655	Bacteria	Gemmatimonadota	Gemmatimonadetes	Gemmatimonadales	Gemmatimonadaceae	unknown genus	unknown species
Cluster_131	207.868	-1.55081	0.559979	-2.7694	0.00561602	0.0426579	Bacteria	Actinobacteriota	Actinobacteria	Streptomycetales	Streptomycetaceae	Streptomyces	Multi-affiliation
Cluster_613	35.5244	-1.50963	0.497493	-3.03447	0.00240957	0.0237188	Bacteria	Bdellovibrionota	Oligoflexia	0319-6G20	unknown family	unknown genus	unknown species
Cluster_559	29.595	-1.47321	0.445832	-3.30441	0.00095176	0.0119806	Bacteria	Proteobacteria	Alphaproteobacteria	Azospirillales	Inquilinaceae	Inquilinus	Inquilinus sp.
Cluster_263	64.2967	-1.42662	0.322897	-4.4182	9.95268e-06	0.000322996	Bacteria	Proteobacteria	Alphaproteobacteria	Sphingomonadales	Sphingomonadaceae	Sphingomonas	Multi-affiliation
Cluster_269	61.5325	-1.4038	0.422154	-3.32532	0.000883176	0.0112763	Bacteria	Proteobacteria	Alphaproteobacteria	Rhizobiales	Devosiaceae	Devosia	Antarctic bacterium A02
Cluster_1142	8.03912	-1.30171	0.477095	-2.7284	0.00636416	0.0452684	Bacteria	Bdellovibrionota	Oligoflexia	0319-6G20	unknown family	unknown genus	unknown species
Cluster_142	147.436	-1.28365	0.415642	-3.08835	0.0020127	0.0206949	Bacteria	Proteobacteria	Alphaproteobacteria	Rhizobiales	Devosiaceae	Devosia	Devosia sp.
Cluster_327	42.8318	-1.27972	0.461439	-2.77332	0.00554871	0.0423701	Bacteria	Bdellovibrionota	Oligoflexia	0319-6G20	unknown family	unknown genus	unknown species
Cluster_150	152.245	-1.2551	0.443324	-2.83111	0.00463868	0.03742	Bacteria	Proteobacteria	Alphaproteobacteria	Sphingomonadales	Sphingomonadaceae	Sphingopyxis	Multi-affiliation
Cluster_62	303.53	-1.01875	0.328059	-3.10538	0.00190034	0.0202791	Bacteria	Proteobacteria	Alphaproteobacteria	Sphingomonadales	Sphingomonadaceae	Sphingopyxis	Sphingopyxis sp.
Cluster_520	26.4879	0.947344	0.351942	2.69177	0.00710748	0.04856	Bacteria	Actinobacteriota	Acidimicrobiia	IMCC26256	unknown family	unknown genus	Multi-affiliation
Cluster_376	32.7435	0.986384	0.343078	2.8751	0.00403894	0.0334655	Bacteria	Proteobacteria	Alphaproteobacteria	Sphingomonadales	Sphingomonadaceae	unknown genus	unknown species
Cluster_154	161.87	1.2001	0.465084	2.58039	0.00986887	0.0602872	Bacteria	Proteobacteria	Alphaproteobacteria	Rhizobiales	Multi-affiliation	Multi-affiliation	Multi-affiliation
Cluster_488	20.4047	1.2244	0.462759	2.64587	0.00814806	0.0531557	Bacteria	Proteobacteria	Alphaproteobacteria	Reyranellales	Reyranellaceae	Reyranella	metagenome
Cluster_343	54.936	1.2768	0.452957	2.81882	0.00482006	0.038211	Bacteria	Proteobacteria	Alphaproteobacteria	Rhizobiales	Devosiaceae	Multi-affiliation	Multi-affiliation
Cluster_334	45.1908	1.34737	0.514086	2.62091	0.00876943	0.0557006	Bacteria	Planctomycetota	Planctomycetes	Pirellulales	Pirellulaceae	Rhodopirellula	unknown species
Cluster_708	37.0792	1.46746	0.560928	2.61613	0.00889324	0.0563148	Bacteria	Proteobacteria	Alphaproteobacteria	Rhizobiales	Devosiaceae	Devosia	Multi-affiliation
Cluster_288	54.6887	1.493	0.563736	2.64839	0.00808754	0.0529899	Bacteria	Verrucomicrobiota	Verrucomicrobiae	Pedosphaerales	Pedosphaeraceae	unknown genus	unknown species
Cluster_1143	6.37121	1.50375	0.550474	2.73174	0.00630004	0.0451213	Bacteria	Actinobacteriota	Thermoleophilia	Solirubrobacterales	67-14	unknown genus	unknown species
Cluster_581	27.8861	1.50425	0.5674	2.65112	0.00802253	0.0529899	Bacteria	Actinobacteriota	Actinobacteria	Micrococcales	Microbacteriaceae	unknown genus	unknown species
Cluster_491	18.6301	1.68643	0.59735	2.82318	0.00475492	0.0378495	Bacteria	Proteobacteria	Alphaproteobacteria	Rhizobiales	Xanthobacteraceae	unknown genus	unknown species
Cluster_1265	6.08703	1.69018	0.573733	2.94594	0.00321976	0.0293309	Bacteria	Bdellovibrionota	Oligoflexia	Oligoflexales	unknown family	unknown genus	unknown species
Cluster_189	80.9679	1.72255	0.62332	2.76351	0.00571826	0.0431884	Bacteria	Proteobacteria	Gammaproteobacteria	Burkholderiales	Multi-affiliation	Multi-affiliation	Multi-affiliation
Cluster_762	4.72272	1.7287	0.619536	2.79031	0.00526582	0.040963	Bacteria	Actinobacteriota	Actinobacteria	Micrococcales	Microbacteriaceae	Schumannella	unknown species
Cluster_90	103.991	1.7467	0.543776	3.21217	0.00131738	0.0152011	Bacteria	Proteobacteria	Alphaproteobacteria	Rhizobiales	Xanthobacteraceae	Pseudolabrys	unknown species
Cluster_1145	9.5606	1.83599	0.677962	2.7081	0.006767	0.0470803	Bacteria	Proteobacteria	Alphaproteobacteria	Rhodospirillales	unknown family	unknown genus	unknown species
Cluster_1589	3.77076	1.88645	0.565383	3.33658	0.000848163	0.0110102	Bacteria	Proteobacteria	Alphaproteobacteria	Rhizobiales	Rhizobiaceae	Pseudaminobacter	unknown species
Cluster_349	30.8131	1.88747	0.654291	2.88476	0.0039171	0.0328057	Bacteria	Proteobacteria	Alphaproteobacteria	Sphingomonadales	Sphingomonadaceae	unknown genus	Multi-affiliation
Cluster_421	40.9441	1.89993	0.457563	4.15229	3.29167e-05	0.000823711	Bacteria	Proteobacteria	Alphaproteobacteria	Rhizobiales	Rhizobiales Incertae Sedis	Bauldia	unknown species
Cluster_56	1290.27	1.90234	0.689256	2.75999	0.00578034	0.0434991	Bacteria	Proteobacteria	Gammaproteobacteria	Burkholderiales	Comamonadaceae	Rhodoferax	Polaromonas sp.
Cluster_964	8.29585	1.90388	0.613499	3.10331	0.00191368	0.0202791	Bacteria	Proteobacteria	Gammaproteobacteria	PLTA13	unknown family	unknown genus	unknown species
Cluster_443	25.1961	1.91445	0.626453	3.05601	0.00224304	0.0227314	Bacteria	Gemmatimonadota	Longimicrobia	Longimicrobiales	Longimicrobiaceae	unknown genus	unknown species
Cluster_308	44.4598	1.93526	0.581851	3.32604	0.000880893	0.0112763	Bacteria	Proteobacteria	Alphaproteobacteria	Rhizobiales	Rhizobiales Incertae Sedis	Bauldia	unknown species
Cluster_851	9.72584	1.96752	0.537621	3.65967	0.000252539	0.00419618	Bacteria	Proteobacteria	Gammaproteobacteria	Burkholderiales	SC-I-84	unknown genus	unknown species
Cluster_404	24.2575	1.97235	0.483623	4.07829	4.53676e-05	0.00104698	Bacteria	Bdellovibrionota	Bdellovibrionia	Bdellovibrionales	Bdellovibrionaceae	Bdellovibrio	unknown species
Cluster_1852	3.72191	2.01603	0.712576	2.82921	0.00466624	0.03742	Bacteria	Proteobacteria	Alphaproteobacteria	Rhizobiales	unknown family	unknown genus	unknown species
Cluster_412	24.065	2.0175	0.750481	2.68827	0.0071823	0.0487504	Bacteria	Planctomycetota	Planctomycetes	Pirellulales	Pirellulaceae	Pirellula	unknown species
Cluster_598	17.4628	2.0944	0.698314	2.99923	0.00270663	0.0261473	Bacteria	Verrucomicrobiota	Verrucomicrobiae	Pedosphaerales	Pedosphaeraceae	DEV008	unknown species
Cluster_1678	2.86318	2.09778	0.672086	3.1213	0.00180056	0.0195799	Bacteria	Chloroflexi	TK10	unknown order	unknown family	unknown genus	unknown species
Cluster_841	31.8633	2.10971	0.695029	3.03543	0.00240195	0.0237188	Bacteria	Proteobacteria	Alphaproteobacteria	Sphingomonadales	Sphingomonadaceae	Sphingomonas	Multi-affiliation
Cluster_353	33.8235	2.13263	0.807064	2.64245	0.00823088	0.0534236	Bacteria	Bacteroidota	Bacteroidia	Bacteroidetes VC2.1 Bac22	unknown family	unknown genus	unknown species
Cluster_831	6.66552	2.16076	0.70707	3.05594	0.00224359	0.0227314	Bacteria	Myxococcota	Polyangia	Polyangiales	Polyangiaceae	Minicystis	unknown species
Cluster_510	88.5403	2.19966	0.834128	2.63708	0.00836243	0.0539403	Bacteria	Proteobacteria	Gammaproteobacteria	Xanthomonadales	Xanthomonadaceae	Pseudoxanthomonas	Multi-affiliation
Cluster_218	49.8303	2.21372	0.594702	3.7224	0.00019734	0.00353342	Bacteria	Gemmatimonadota	Gemmatimonadetes	Gemmatimonadales	Gemmatimonadaceae	unknown genus	Gemmatimonadetes bacterium LP81
Cluster_145	87.3546	2.21505	0.782789	2.82969	0.00465933	0.03742	Bacteria	Proteobacteria	Alphaproteobacteria	Rhizobiales	Xanthobacteraceae	Pseudolabrys	unknown species
Cluster_620	19.7409	2.23105	0.813661	2.74199	0.00610677	0.0448189	Bacteria	Bdellovibrionota	Bdellovibrionia	Bdellovibrionales	Bdellovibrionaceae	OM27 clade	unknown species
Cluster_2063	3.38426	2.24337	0.825164	2.71869	0.00655401	0.0458339	Bacteria	Patescibacteria	Parcubacteria	Candidatus Kaiserbacteria	unknown family	unknown genus	unknown species
Cluster_1193	6.47396	2.25131	0.739704	3.04353	0.00233822	0.0234613	Bacteria	Multi-affiliation	Multi-affiliation	Multi-affiliation	Multi-affiliation	Multi-affiliation	Multi-affiliation
Cluster_881	10.4178	2.25231	0.558699	4.03134	5.54593e-05	0.00123859	Bacteria	Armatimonadota	Fimbriimonadia	Fimbriimonadales	Fimbriimonadaceae	unknown genus	unknown species
Cluster_415	20.0147	2.27012	0.732999	3.09703	0.00195467	0.0204584	Bacteria	Proteobacteria	Alphaproteobacteria	Rhizobiales	Xanthobacteraceae	Pseudolabrys	unknown species
Cluster_1229	8.91158	2.28307	0.874629	2.61033	0.00904542	0.0567593	Bacteria	Bacteroidota	Bacteroidia	Chitinophagales	Chitinophagaceae	Edaphobaculum	unknown species
Cluster_162	111.456	2.29179	0.781397	2.93294	0.00335772	0.0298346	Bacteria	Patescibacteria	Saccharimonadia	Saccharimonadales	unknown family	unknown genus	unknown species
Cluster_2232	4.42305	2.30495	0.78445	2.9383	0.00330016	0.029545	Bacteria	Proteobacteria	Alphaproteobacteria	Rhizobiales	Devosiaceae	Devosia	unknown species
Cluster_1094	8.37628	2.31154	0.726095	3.18353	0.00145493	0.0166038	Bacteria	Myxococcota	Polyangia	Polyangiales	Sandaracinaceae	Sandaracinus	unknown species
Cluster_1292	4.12211	2.3267	0.772472	3.01202	0.00259514	0.0251875	Bacteria	Proteobacteria	Alphaproteobacteria	Acetobacterales	Acetobacteraceae	Rhodovastum	metagenome
Cluster_2011	2.6534	2.35834	0.749043	3.14847	0.00164125	0.0182501	Bacteria	Proteobacteria	Alphaproteobacteria	Rhizobiales	Xanthobacteraceae	Rhodoplanes	unknown species
Cluster_1626	10.0264	2.36784	0.912683	2.59438	0.00947624	0.0587527	Bacteria	Chloroflexi	Dehalococcoidia	S085	unknown family	unknown genus	metagenome
Cluster_389	31.1903	2.38048	0.904393	2.63213	0.00848505	0.0545617	Bacteria	Bdellovibrionota	Oligoflexia	0319-6G20	unknown family	unknown genus	unknown species
Cluster_1500	2.72313	2.38746	0.816876	2.92268	0.00347036	0.0303446	Bacteria	Gemmatimonadota	Gemmatimonadetes	Gemmatimonadales	Gemmatimonadaceae	Gemmatimonas	unknown species
Cluster_324	30.3934	2.39444	0.646817	3.70188	0.000214009	0.00376693	Bacteria	Gemmatimonadota	Gemmatimonadetes	Gemmatimonadales	Gemmatimonadaceae	unknown genus	unknown species
Cluster_1162	4.65485	2.39962	0.813139	2.95105	0.00316692	0.0289766	Bacteria	Proteobacteria	Gammaproteobacteria	JTB23	unknown family	unknown genus	unknown species
Cluster_1110	4.83147	2.39991	0.623644	3.84821	0.000118983	0.00243215	Bacteria	Actinobacteriota	Acidimicrobiia	Microtrichales	Microtrichaceae	unknown genus	metagenome
Cluster_807	5.60079	2.44448	0.910784	2.68393	0.00727621	0.0489084	Bacteria	Actinobacteriota	Acidimicrobiia	Microtrichales	Microtrichaceae	unknown genus	unknown species
Cluster_606	12.5727	2.4755	0.847173	2.92207	0.00347714	0.0303446	Bacteria	Proteobacteria	Alphaproteobacteria	Caulobacterales	Hyphomonadaceae	SWB02	unknown species
Cluster_1754	2.29878	2.47777	0.953464	2.5987	0.00935765	0.0581912	Bacteria	Proteobacteria	Alphaproteobacteria	Sphingomonadales	Sphingomonadaceae	Sphingomonas	Sphingomonas sp.
Cluster_603	20.2927	2.50133	0.584454	4.27978	1.87078e-05	0.000518082	Bacteria	Myxococcota	Myxococcia	Myxococcales	Myxococcaceae	P3OB-42	unknown species
Cluster_59	207.928	2.50583	0.591766	4.23449	2.29073e-05	0.000603909	Bacteria	Proteobacteria	Alphaproteobacteria	Rhizobiales	Devosiaceae	Devosia	metagenome
Cluster_553	26.5091	2.51432	0.695179	3.61679	0.000298281	0.00480256	Bacteria	Proteobacteria	Alphaproteobacteria	Sphingomonadales	Sphingomonadaceae	Sphingomonas	unknown species
Cluster_546	13.8127	2.52095	0.518584	4.86123	1.16661e-06	5.048e-05	Bacteria	Proteobacteria	Alphaproteobacteria	Rhizobiales	Xanthobacteraceae	unknown genus	unknown species
Cluster_29	559.811	2.5376	0.754726	3.36228	0.000773022	0.0104258	Bacteria	Bacteroidota	Bacteroidia	Cytophagales	Microscillaceae	unknown genus	unknown species
Cluster_693	4.2201	2.54099	0.854188	2.97474	0.00293233	0.0275586	Bacteria	Multi-affiliation	Multi-affiliation	Multi-affiliation	Multi-affiliation	Multi-affiliation	Multi-affiliation
Cluster_632	7.79528	2.55079	0.787413	3.23946	0.00119757	0.0141739	Bacteria	Bdellovibrionota	Bdellovibrionia	Bdellovibrionales	Bdellovibrionaceae	Bdellovibrio	unknown species
Cluster_897	11.4938	2.57783	0.609961	4.22622	2.37648e-05	0.000616992	Bacteria	Planctomycetota	Planctomycetes	Pirellulales	Pirellulaceae	Pirellula	unknown species
Cluster_878	10.5759	2.57918	0.611915	4.21493	2.49854e-05	0.000640675	Bacteria	Planctomycetota	Planctomycetes	Pirellulales	Pirellulaceae	unknown genus	Multi-affiliation
Cluster_792	11.8232	2.61287	0.768318	3.40076	0.00067199	0.00949472	Bacteria	Gemmatimonadota	Gemmatimonadetes	Gemmatimonadales	Gemmatimonadaceae	unknown genus	unknown species
Cluster_1394	3.91186	2.62531	0.695163	3.77654	0.000159022	0.00303017	Bacteria	Proteobacteria	Alphaproteobacteria	Rhizobiales	Rhizobiales Incertae Sedis	Nordella	unknown species
Cluster_2155	1.75163	2.66886	0.853935	3.12536	0.00177587	0.0195157	Bacteria	Proteobacteria	Alphaproteobacteria	Dongiales	Dongiaceae	Dongia	unknown species
Cluster_1804	1.88523	2.67155	0.991251	2.69513	0.00703607	0.0482307	Bacteria	Bacteroidota	Bacteroidia	Cytophagales	Microscillaceae	unknown genus	unknown species
Cluster_568	15.7291	2.67158	0.788103	3.38989	0.000699216	0.00981264	Bacteria	Verrucomicrobiota	Verrucomicrobiae	Verrucomicrobiales	Verrucomicrobiaceae	Roseimicrobium	unknown species
Cluster_1223	5.18278	2.7033	0.809458	3.33964	0.000838868	0.010981	Bacteria	Bdellovibrionota	Bdellovibrionia	Bdellovibrionales	Bdellovibrionaceae	Bdellovibrio	unknown species
Cluster_1473	8.54672	2.71181	0.779332	3.47966	0.00050205	0.00734337	Bacteria	Actinobacteriota	Actinobacteria	Micrococcales	Cellulomonadaceae	Cellulomonas	Multi-affiliation
Cluster_185	76.6143	2.74052	0.780558	3.51098	0.000446461	0.00667122	Bacteria	Bacteroidota	Bacteroidia	Chitinophagales	Chitinophagaceae	Multi-affiliation	Multi-affiliation
Cluster_677	5.58296	2.76415	0.853006	3.24048	0.00119329	0.0141739	Bacteria	Planctomycetota	Planctomycetes	Pirellulales	Pirellulaceae	Pirellula	metagenome
Cluster_945	5.37741	2.79224	0.865444	3.22636	0.00125375	0.0146294	Bacteria	Proteobacteria	Gammaproteobacteria	CCD24	unknown family	unknown genus	unknown species
Cluster_1177	8.51341	2.79526	0.831022	3.36364	0.000769213	0.0104258	Bacteria	Proteobacteria	Alphaproteobacteria	Rhizobiales	Devosiaceae	Devosia	unknown species
Cluster_379	19.9625	2.84415	0.66866	4.25351	2.10444e-05	0.000567653	Bacteria	Bacteroidota	Bacteroidia	Chitinophagales	37-13	unknown genus	metagenome
Cluster_839	9.58513	2.84734	0.551515	5.16276	2.43337e-07	1.62188e-05	Bacteria	Proteobacteria	Alphaproteobacteria	Rhizobiales	Rhizobiales Incertae Sedis	Bauldia	unknown species
Cluster_34	288.447	2.85499	0.462138	6.17779	6.50064e-10	1.0386e-07	Bacteria	Proteobacteria	Alphaproteobacteria	Rhizobiales	Devosiaceae	Devosia	unknown species
Cluster_188	307.155	2.86416	0.909794	3.14814	0.00164312	0.0182501	Bacteria	Proteobacteria	Alphaproteobacteria	Rhizobiales	Beijerinckiaceae	Bosea	Multi-affiliation
Cluster_982	13.851	2.87491	0.776599	3.70193	0.000213966	0.00376693	Bacteria	Proteobacteria	Alphaproteobacteria	Rhizobiales	Devosiaceae	Devosia	unidentified eubacterium clone BSV03
Cluster_254	48.1372	2.88643	0.669868	4.30896	1.64024e-05	0.000473163	Bacteria	Proteobacteria	Alphaproteobacteria	Caulobacterales	Hyphomonadaceae	Hirschia	metagenome
Cluster_638	4.90296	2.9022	0.819025	3.54348	0.000394877	0.00616661	Bacteria	Proteobacteria	Gammaproteobacteria	Burkholderiales	Comamonadaceae	unknown genus	metagenome
Cluster_1743	8.83286	2.92246	1.03942	2.81162	0.00492921	0.0389276	Bacteria	Actinobacteriota	Actinobacteria	Streptomycetales	Streptomycetaceae	Streptomyces	Multi-affiliation
Cluster_1226	8.13184	2.96641	0.63384	4.68006	2.86787e-06	0.000110307	Bacteria	Gemmatimonadota	Gemmatimonadetes	Gemmatimonadales	Gemmatimonadaceae	unknown genus	unknown species
Cluster_3255	1.52714	2.9796	0.960969	3.10062	0.00193113	0.0203602	Bacteria	Proteobacteria	Alphaproteobacteria	Rickettsiales	Rickettsiaceae	unknown genus	unknown species
Cluster_656	10.5051	3.03599	1.00516	3.02041	0.00252435	0.0246154	Bacteria	Bacteroidota	Bacteroidia	Sphingobacteriales	NS11-12 marine group	unknown genus	unknown species
Cluster_509	13.6111	3.04531	0.634951	4.79613	1.61757e-06	6.71939e-05	Bacteria	Proteobacteria	Alphaproteobacteria	Rhizobiales	Xanthobacteraceae	Pseudolabrys	unknown species
Cluster_852	7.30889	3.04711	1.09558	2.78128	0.00541452	0.0416517	Bacteria	SAR324 clade(Marine group B)	unknown class	unknown order	unknown family	unknown genus	unknown species
Cluster_658	16.6661	3.04948	1.05173	2.89949	0.00373768	0.0319472	Bacteria	Bacteroidota	Kapabacteria	Kapabacteriales	unknown family	unknown genus	unknown species
Cluster_1871	3.61474	3.05163	1.04058	2.93261	0.00336124	0.0298346	Bacteria	Myxococcota	Polyangia	Polyangiales	Phaselicystidaceae	Phaselicystis	unknown species
Cluster_849	1.73752	3.06251	1.1132	2.75108	0.00593983	0.0442178	Bacteria	Patescibacteria	Saccharimonadia	Saccharimonadales	unknown family	unknown genus	unknown species
Cluster_1290	3.37341	3.08697	0.93634	3.29684	0.000977779	0.0121186	Bacteria	Proteobacteria	Alphaproteobacteria	unknown order	unknown family	unknown genus	metagenome
Cluster_1556	4.48862	3.08937	1.11581	2.76873	0.00562748	0.0426579	Bacteria	Proteobacteria	Alphaproteobacteria	Paracaedibacterales	Paracaedibacteraceae	Candidatus Paracaedibacter	unknown species
Cluster_1510	18.9634	3.13246	1.16644	2.68549	0.00724232	0.0488387	Bacteria	Proteobacteria	Alphaproteobacteria	Sphingomonadales	Sphingomonadaceae	Sphingomonas	unknown species
Cluster_1234	2.69648	3.15442	1.17785	2.67812	0.00740358	0.049604	Bacteria	Proteobacteria	Alphaproteobacteria	Rhizobiales	Rhizobiaceae	Multi-affiliation	Multi-affiliation
Cluster_1712	4.21869	3.1547	1.01008	3.12321	0.0017889	0.0195555	Bacteria	Bacteroidota	Kapabacteria	Kapabacteriales	unknown family	unknown genus	metagenome
Cluster_232	41.8077	3.18026	0.627265	5.07005	3.97721e-07	2.30907e-05	Bacteria	Gemmatimonadota	Gemmatimonadetes	Gemmatimonadales	Gemmatimonadaceae	unknown genus	metagenome
Cluster_2470	4.26949	3.18676	1.15935	2.74875	0.00598228	0.0442178	Bacteria	Dependentiae	Babeliae	Babeliales	UBA12409	unknown genus	unknown species
Cluster_1309	4.47021	3.2474	1.22765	2.64521	0.00816401	0.0531557	Bacteria	Bdellovibrionota	Oligoflexia	Oligoflexales	unknown family	unknown genus	metagenome
Cluster_4824	0.866328	3.25142	1.23419	2.63445	0.00842739	NA	Bacteria	Proteobacteria	Alphaproteobacteria	Rhizobiales	Rhizobiales Incertae Sedis	Bauldia	unknown species
Cluster_1442	1.57964	3.29915	1.24977	2.63981	0.00829528	0.0536738	Bacteria	Myxococcota	Polyangia	Nannocystales	Nannocystaceae	Nannocystis	Multi-affiliation
Cluster_1383	3.22216	3.31117	1.07183	3.08926	0.00200656	0.0206949	Bacteria	Verrucomicrobiota	Verrucomicrobiae	Opitutales	Opitutaceae	Opitutus	unknown species
Cluster_9553	0.931617	3.31343	1.19758	2.76678	0.00566127	NA	Bacteria	Bacteroidota	Bacteroidia	Sphingobacteriales	KD3-93	unknown genus	unknown species
Cluster_3880	2.07188	3.31614	0.948276	3.49702	0.000470482	0.00697994	Bacteria	Proteobacteria	Gammaproteobacteria	Gammaproteobacteria Incertae Sedis	unknown family	Acidibacter	unknown species
Cluster_580	23.9678	3.33961	1.14289	2.92208	0.00347701	0.0303446	Bacteria	Patescibacteria	Parcubacteria	Candidatus Kaiserbacteria	unknown family	unknown genus	unknown species
Cluster_4547	1.72807	3.38795	0.885417	3.82639	0.000130037	0.00254328	Bacteria	Proteobacteria	Alphaproteobacteria	Rhizobiales	Devosiaceae	Devosia	metagenome
Cluster_1547	7.94178	3.41243	0.964879	3.53664	0.000405252	0.00628141	Bacteria	Proteobacteria	Alphaproteobacteria	Rhizobiales	Rhizobiaceae	Mesorhizobium	Multi-affiliation
Cluster_2503	2.75561	3.41381	1.20924	2.8231	0.00475624	0.0378495	Bacteria	Planctomycetota	Phycisphaerae	Phycisphaerales	Phycisphaeraceae	SM1A02	unknown species
Cluster_2229	1.47205	3.4469	1.33139	2.58895	0.00962686	0.0593323	Bacteria	Bdellovibrionota	Oligoflexia	Oligoflexales	unknown family	Oligoflexus	unknown species
Cluster_1375	4.44152	3.44742	0.919808	3.74798	0.000178267	0.00327477	Bacteria	Chloroflexi	TK10	unknown order	unknown family	unknown genus	unknown species
Cluster_454	18.5711	3.44879	0.899598	3.8337	0.000126229	0.00252095	Bacteria	Bacteroidota	Bacteroidia	Flavobacteriales	Flavobacteriaceae	Flavobacterium	Flavobacterium caeni
Cluster_22	481.103	3.48106	0.79498	4.3788	1.19332e-05	0.000359207	Bacteria	Myxococcota	Polyangia	Polyangiales	BIrii41	unknown genus	metagenome
Cluster_3870	1.20066	3.51988	1.34748	2.61219	0.00899631	NA	Bacteria	Actinobacteriota	Actinobacteria	Frankiales	Acidothermaceae	Acidothermus	bacterium Ellin334
Cluster_127	40.3873	3.53292	1.08769	3.24809	0.00116184	0.0140299	Bacteria	Proteobacteria	Alphaproteobacteria	Sphingomonadales	Sphingomonadaceae	Sphingobium	Multi-affiliation
Cluster_587	145.419	3.54311	1.27701	2.77454	0.00552792	0.0423671	Bacteria	Actinobacteriota	Actinobacteria	Pseudonocardiales	Pseudonocardiaceae	Pseudonocardia	Pseudonocardia mongoliensis
Cluster_1089	4.78974	3.57185	0.732779	4.87439	1.09143e-06	4.82318e-05	Bacteria	Actinobacteriota	Acidimicrobiia	Microtrichales	Ilumatobacteraceae	CL500-29 marine group	unknown species
Cluster_11639	1.67114	3.58224	1.20195	2.98035	0.00287915	0.0271818	Bacteria	Proteobacteria	Alphaproteobacteria	Rhizobiales	Devosiaceae	Devosia	unknown species
Cluster_787	4.88158	3.59041	1.31187	2.73687	0.00620272	0.0450456	Bacteria	Actinobacteriota	Actinobacteria	Micrococcales	Microbacteriaceae	Lysinimonas	unknown species
Cluster_801	5.32524	3.59273	0.805019	4.46292	8.08507e-06	0.00027529	Bacteria	Proteobacteria	Alphaproteobacteria	Rhizobiales	Xanthobacteraceae	Afipia	metagenome
Cluster_1458	3.04938	3.63435	0.868065	4.18672	2.83015e-05	0.000716856	Bacteria	Spirochaetota	Spirochaetia	Spirochaetales	Spirochaetaceae	Spirochaeta 2	Spirochaeta aurantia
Cluster_182	54.0369	3.64148	0.680876	5.34823	8.88177e-08	7.68644e-06	Bacteria	Proteobacteria	Alphaproteobacteria	Caulobacterales	Hyphomonadaceae	SWB02	metagenome
Cluster_115	150.725	3.69415	0.604674	6.10932	1.00057e-09	1.38546e-07	Bacteria	Proteobacteria	Alphaproteobacteria	Rhizobiales	Devosiaceae	Devosia	metagenome
Cluster_1167	5.58481	3.70693	0.865802	4.2815	1.8564e-05	0.000518082	Bacteria	Bacteroidota	Bacteroidia	Chitinophagales	Chitinophagaceae	Terrimonas	unknown species
Cluster_2513	6.67444	3.71429	1.08894	3.41092	0.000647435	0.00925462	Bacteria	Chloroflexi	Ktedonobacteria	Ktedonobacterales	Ktedonobacteraceae	unknown genus	unknown species
Cluster_433	13.9119	3.75076	0.974915	3.84727	0.000119441	0.00243215	Bacteria	Bdellovibrionota	Bdellovibrionia	Bdellovibrionales	Bdellovibrionaceae	Bdellovibrio	Bdellovibrio sp.
Cluster_1654	5.51608	3.75147	1.01791	3.68548	0.000228274	0.00388481	Bacteria	Verrucomicrobiota	Verrucomicrobiae	Pedosphaerales	Pedosphaeraceae	RS25G	bacterium RS25G
Cluster_5603	0.951248	3.7556	1.30274	2.88284	0.00394109	NA	Bacteria	Proteobacteria	Alphaproteobacteria	Caulobacterales	Hyphomonadaceae	SWB02	metagenome
Cluster_2481	1.66496	3.75562	1.15775	3.24389	0.0011791	0.014156	Bacteria	Chloroflexi	Anaerolineae	SBR1031	A4b	unknown genus	Multi-affiliation
Cluster_1693	2.43133	3.75726	1.01748	3.6927	0.000221883	0.00385191	Bacteria	Acidobacteriota	Vicinamibacteria	Vicinamibacterales	Vicinamibacteraceae	unknown genus	unknown species
Cluster_2798	5.71621	3.78896	1.21685	3.11374	0.00184733	0.0198803	Bacteria	Proteobacteria	Alphaproteobacteria	Rhizobiales	Devosiaceae	Arsenicitalea	Multi-affiliation
Cluster_2359	6.14903	3.79294	1.27204	2.98178	0.00286576	0.0271818	Bacteria	Planctomycetota	Planctomycetes	Pirellulales	Pirellulaceae	Pirellula	metagenome
Cluster_2119	2.04256	3.84386	0.935959	4.10687	4.0106e-05	0.000946592	Bacteria	Actinobacteriota	Acidimicrobiia	Microtrichales	Ilumatobacteraceae	CL500-29 marine group	Iamia sp.
Cluster_1689	6.13575	3.8776	0.954407	4.06284	4.84788e-05	0.00110649	Bacteria	Proteobacteria	Alphaproteobacteria	Sphingomonadales	Sphingomonadaceae	Sphingomonas	metagenome
Cluster_3182	2.31502	3.91595	1.23305	3.17583	0.00149407	0.0169573	Bacteria	Proteobacteria	Alphaproteobacteria	Rhizobiales	Labraceae	Labrys	metagenome
Cluster_5845	1.47785	3.93004	1.32664	2.96239	0.00305256	0.0283044	Bacteria	Proteobacteria	Alphaproteobacteria	Sphingomonadales	Sphingomonadaceae	Sphingomonas	Rhizorhabdus argentea
Cluster_1228	4.04149	3.93127	1.1648	3.37506	0.000737997	0.0100843	Bacteria	Verrucomicrobiota	Verrucomicrobiae	Opitutales	Opitutaceae	Opitutus	metagenome
Cluster_4147	2.18183	3.94742	1.45926	2.70508	0.00682886	0.0471214	Bacteria	Proteobacteria	Alphaproteobacteria	Acetobacterales	Acetobacteraceae	unknown genus	unknown species
Cluster_1313	1.65946	3.99214	1.38073	2.89132	0.00383626	0.0325599	Bacteria	Gemmatimonadota	Gemmatimonadetes	Gemmatimonadales	Gemmatimonadaceae	unknown genus	unknown species
Cluster_1699	1.44217	4.00545	1.51124	2.65044	0.00803861	0.0529899	Bacteria	Bacteroidota	Bacteroidia	Flavobacteriales	Flavobacteriaceae	Flavobacterium	Multi-affiliation
Cluster_3956	1.34373	4.01475	1.46997	2.73118	0.0063108	NA	Bacteria	Acidobacteriota	Acidobacteriae	Bryobacterales	Bryobacteraceae	Bryobacter	unknown species
Cluster_5358	1.57172	4.01778	1.0961	3.66552	0.000246837	0.00413453	Bacteria	Verrucomicrobiota	Verrucomicrobiae	Opitutales	Puniceicoccaceae	Verruc-01	Opitutae bacterium SCGC AG-212-L18
Cluster_2498	2.6217	4.01822	1.32954	3.02227	0.00250887	0.0245798	Bacteria	Bdellovibrionota	Oligoflexia	0319-6G20	unknown family	unknown genus	unknown species
Cluster_1108	6.59561	4.0537	1.48047	2.73812	0.00617918	0.0450321	Bacteria	Bacteroidota	Bacteroidia	Sphingobacteriales	env.OPS 17	unknown genus	unknown species
Cluster_1786	4.63931	4.0877	1.41521	2.8884	0.00387207	0.0325599	Bacteria	Patescibacteria	ABY1	Candidatus Uhrbacteria	unknown family	unknown genus	Candidatus Uhrbacteria bacterium RIFOXYB12_FULL_58_10
Cluster_50	182.713	4.09916	1.38724	2.95491	0.00312762	0.0287436	Bacteria	Bacteroidota	Bacteroidia	Flavobacteriales	Flavobacteriaceae	Flavobacterium	Flavobacterium fluminis
Cluster_3602	2.02923	4.12898	1.44564	2.85615	0.00428811	0.0349271	Bacteria	Verrucomicrobiota	Verrucomicrobiae	Opitutales	Opitutaceae	Multi-affiliation	Multi-affiliation
Cluster_2992	1.68178	4.12914	1.28168	3.22167	0.00127447	0.0147881	Bacteria	Verrucomicrobiota	Verrucomicrobiae	Opitutales	Opitutaceae	Lacunisphaera	Multi-affiliation
Cluster_830	1.67457	4.13066	1.08004	3.82453	0.000131021	0.00254328	Bacteria	Myxococcota	Polyangia	Polyangiales	Sandaracinaceae	unknown genus	metagenome
Cluster_1346	1.77495	4.13757	1.48707	2.78236	0.00539651	0.0416517	Bacteria	Verrucomicrobiota	Verrucomicrobiae	Opitutales	Opitutaceae	Lacunisphaera	unknown species
Cluster_1132	14.9955	4.15236	0.832676	4.98677	6.13978e-07	3.35588e-05	Bacteria	Planctomycetota	Planctomycetes	Pirellulales	Pirellulaceae	Pir4 lineage	metagenome
Cluster_660	15.0172	4.16748	1.23411	3.37691	0.000733043	0.010083	Bacteria	Verrucomicrobiota	Verrucomicrobiae	Pedosphaerales	Pedosphaeraceae	unknown genus	unknown species
Cluster_742	56.115	4.19985	0.982307	4.2755	1.9071e-05	0.000521191	Bacteria	Actinobacteriota	Actinobacteria	Micrococcales	Microbacteriaceae	Microbacterium	Multi-affiliation
Cluster_2678	2.28543	4.22331	1.18919	3.5514	0.000383185	0.00602935	Bacteria	Planctomycetota	Phycisphaerae	Phycisphaerales	Phycisphaeraceae	SM1A02	unknown species
Cluster_3961	1.98377	4.28956	1.55995	2.74982	0.00596288	0.0442178	Bacteria	Bacteroidota	Bacteroidia	Chitinophagales	Chitinophagaceae	Edaphobaculum	unknown species
Cluster_9097	1.99081	4.3185	1.61323	2.67692	0.00743018	0.0496222	Bacteria	Bdellovibrionota	Bdellovibrionia	Bacteriovoracales	Bacteriovoracaceae	Peredibacter	unknown species
Cluster_996	4.16351	4.35698	1.09273	3.98726	6.6842e-05	0.00147692	Bacteria	Proteobacteria	Gammaproteobacteria	Salinisphaerales	Solimonadaceae	Fontimonas	unknown species
Cluster_235	433.946	4.38225	1.44312	3.03665	0.00239222	0.0237188	Bacteria	Bacteroidota	Bacteroidia	Flavobacteriales	Weeksellaceae	Chryseobacterium	unknown species
Cluster_731	10.3511	4.42363	0.896589	4.93384	8.06267e-07	3.94435e-05	Bacteria	Abditibacteriota	Abditibacteria	Abditibacteriales	Abditibacteriaceae	Abditibacterium	metagenome
Cluster_906	4.47886	4.45099	1.15765	3.84485	0.000120627	0.00243245	Bacteria	Myxococcota	Polyangia	Polyangiales	BIrii41	unknown genus	unknown species
Cluster_728	2.14012	4.47863	1.19149	3.75885	0.000170694	0.00316547	Bacteria	Myxococcota	Polyangia	Haliangiales	Haliangiaceae	Haliangium	unknown species
Cluster_1739	16.7258	4.52564	1.41884	3.18968	0.0014243	0.016344	Bacteria	Proteobacteria	Alphaproteobacteria	Rhizobiales	Rhizobiaceae	Ochrobactrum	Multi-affiliation
Cluster_2952	1.8132	4.53342	1.72588	2.62672	0.00862115	0.0552658	Bacteria	Bdellovibrionota	Oligoflexia	0319-6G20	unknown family	unknown genus	unknown species
Cluster_1703	2.10927	4.57312	1.53427	2.98065	0.00287641	0.0271818	Bacteria	Acidobacteriota	Acidobacteriae	Bryobacterales	Bryobacteraceae	Bryobacter	Acidobacteria bacterium IGE-015
Cluster_1872	9.48652	4.57718	1.59225	2.87466	0.00404466	0.0334655	Bacteria	Proteobacteria	Alphaproteobacteria	Rhizobiales	Rhizobiaceae	Ochrobactrum	Multi-affiliation
Cluster_715	7.51985	4.58153	1.37205	3.33919	0.000840241	0.010981	Bacteria	Proteobacteria	Alphaproteobacteria	Sphingomonadales	Sphingomonadaceae	Sphingomonas	Sphingomonas sp.
Cluster_26	2063.85	4.62556	1.25303	3.69148	0.00022295	0.00385191	Bacteria	Bacteroidota	Bacteroidia	Flavobacteriales	Flavobacteriaceae	Flavobacterium	Multi-affiliation
Cluster_3465	1.95723	4.6481	1.27355	3.64971	0.000262533	0.00429356	Bacteria	Proteobacteria	Gammaproteobacteria	Coxiellales	Coxiellaceae	Coxiella	unknown species
Cluster_7301	5.67164	4.64828	1.70147	2.73193	0.00629653	0.0451213	Bacteria	Patescibacteria	Saccharimonadia	Saccharimonadales	unknown family	unknown genus	unknown species
Cluster_4573	2.19575	4.65669	1.32173	3.52317	0.000426416	0.00651225	Bacteria	Proteobacteria	Gammaproteobacteria	Gammaproteobacteria Incertae Sedis	unknown family	Candidatus Berkiella	unknown species
Cluster_1771	2.30579	4.6712	1.70498	2.73974	0.00614884	0.0449688	Bacteria	Bacteroidota	Bacteroidia	Flavobacteriales	Flavobacteriaceae	Flavobacterium	unknown species
Cluster_461	25.3083	4.67304	0.851461	5.48826	4.05903e-08	3.83209e-06	Bacteria	Verrucomicrobiota	Verrucomicrobiae	Pedosphaerales	Pedosphaeraceae	unknown genus	unknown species
Cluster_586	2.1187	4.7031	1.06927	4.39843	1.09035e-05	0.000343128	Bacteria	Abditibacteriota	Abditibacteria	Abditibacteriales	Abditibacteriaceae	Abditibacterium	unknown species
Cluster_2675	2.8735	4.72887	1.21348	3.89695	9.74106e-05	0.00202899	Bacteria	Verrucomicrobiota	Chlamydiae	Chlamydiales	Simkaniaceae	unknown genus	unknown species
Cluster_624	10.1805	4.77274	0.938112	5.0876	3.62628e-07	2.22864e-05	Bacteria	Myxococcota	Polyangia	Haliangiales	Haliangiaceae	Haliangium	unknown species
Cluster_504	151.582	4.79109	1.45749	3.28723	0.00101179	0.0124348	Bacteria	Proteobacteria	Gammaproteobacteria	Burkholderiales	Comamonadaceae	Ottowia	unknown species
Cluster_6928	8.26031	4.80081	1.84464	2.60257	0.00925288	0.0577124	Bacteria	Bacteroidota	Bacteroidia	Sphingobacteriales	Sphingobacteriaceae	Pedobacter	Pedobacter sp.
Cluster_390	519.287	4.85158	1.64775	2.94438	0.00323605	0.0293506	Bacteria	Actinobacteriota	Actinobacteria	Corynebacteriales	Nocardiaceae	Rhodococcus	Multi-affiliation
Cluster_564	12.853	4.93093	0.97279	5.06885	4.00224e-07	2.30907e-05	Bacteria	Proteobacteria	Gammaproteobacteria	Steroidobacterales	Steroidobacteraceae	unknown genus	unknown species
Cluster_2200	6.65038	4.95541	1.69223	2.92833	0.0034079	0.0301201	Bacteria	Proteobacteria	Alphaproteobacteria	Zavarziniales	Zavarziniaceae	Zavarzinia	Zavarzinia compransoris
Cluster_296	45.6241	4.9893	1.26906	3.93149	8.44208e-05	0.0017892	Bacteria	Bacteroidota	Bacteroidia	Flavobacteriales	Flavobacteriaceae	Flavobacterium	Multi-affiliation
Cluster_923	5.20343	4.99232	0.939937	5.31133	1.08828e-07	8.69369e-06	Bacteria	Proteobacteria	Alphaproteobacteria	Holosporales	Holosporaceae	unknown genus	unknown species
Cluster_840	63.4525	5.00024	1.1413	4.38117	1.18045e-05	0.000359207	Bacteria	Verrucomicrobiota	Verrucomicrobiae	Verrucomicrobiales	Rubritaleaceae	Luteolibacter	unknown species
Cluster_1913	2.65321	5.0006	1.6042	3.1172	0.00182577	0.0197506	Bacteria	Bdellovibrionota	Bdellovibrionia	Bdellovibrionales	Bdellovibrionaceae	Bdellovibrio	Bdellovibrio sp.
Cluster_2049	4.16825	5.01697	1.05138	4.7718	1.82583e-06	7.43579e-05	Bacteria	Proteobacteria	Alphaproteobacteria	Rhizobiales	Devosiaceae	Multi-affiliation	Multi-affiliation
Cluster_907	8.20806	5.06364	1.07692	4.70197	2.57665e-06	0.000100976	Bacteria	Proteobacteria	Gammaproteobacteria	Steroidobacterales	Steroidobacteraceae	unknown genus	unknown species
Cluster_1247	3.53133	5.09138	1.3311	3.82494	0.000130804	0.00254328	Bacteria	Proteobacteria	Gammaproteobacteria	Diplorickettsiales	Diplorickettsiaceae	unknown genus	unknown species
Cluster_1902	25.391	5.12734	1.87574	2.73351	0.00626638	0.0451213	Bacteria	Actinobacteriota	Actinobacteria	Micrococcales	Microbacteriaceae	Plantibacter	unknown species
Cluster_8533	3.51744	5.20447	1.7873	2.91191	0.00359226	0.0310119	Bacteria	Proteobacteria	Gammaproteobacteria	Cellvibrionales	Cellvibrionaceae	Cellvibrio	Multi-affiliation
Cluster_740	3.04341	5.26448	1.27988	4.11328	3.90078e-05	0.00093477	Bacteria	Spirochaetota	Spirochaetia	Spirochaetales	Spirochaetaceae	Spirochaeta 2	unknown species
Cluster_2436	3.12643	5.29063	1.06555	4.96517	6.86407e-07	3.65556e-05	Bacteria	Planctomycetota	Planctomycetes	Pirellulales	Pirellulaceae	Pirellula	unknown species
Cluster_12	6869.28	5.30786	1.45145	3.65694	0.000255241	0.00420742	Bacteria	Actinobacteriota	Actinobacteria	Pseudonocardiales	Pseudonocardiaceae	Pseudonocardia	Multi-affiliation
Cluster_2896	4.1627	5.31026	1.89455	2.80291	0.00506431	0.0398431	Bacteria	Proteobacteria	Gammaproteobacteria	Burkholderiales	Burkholderiaceae	Burkholderia-Caballeronia-Paraburkholderia	Burkholderia sp.
Cluster_991	4.06152	5.33283	1.16397	4.58157	4.61506e-06	0.000162466	Bacteria	Bdellovibrionota	Oligoflexia	0319-6G20	unknown family	unknown genus	unknown species
Cluster_821	11.3275	5.34788	1.03493	5.16738	2.37398e-07	1.62188e-05	Bacteria	Patescibacteria	Parcubacteria	Candidatus Kaiserbacteria	unknown family	unknown genus	unknown species
Cluster_1548	4.75119	5.3893	1.85468	2.90579	0.0036633	0.0314408	Bacteria	Proteobacteria	Gammaproteobacteria	Pseudomonadales	Pseudomonadaceae	Pseudomonas	Pseudomonas resinovorans
Cluster_637	6.01282	5.41569	1.61564	3.35203	0.000802199	0.0106806	Bacteria	Bacteroidota	Bacteroidia	Flavobacteriales	Flavobacteriaceae	Flavobacterium	Multi-affiliation
Cluster_156	306.421	5.48689	1.20772	4.54319	5.541e-06	0.000191811	Bacteria	Proteobacteria	Alphaproteobacteria	Caulobacterales	Caulobacteraceae	Brevundimonas	Multi-affiliation
Cluster_2181	4.11044	5.54782	1.87537	2.95825	0.00309391	0.0285602	Bacteria	Dependentiae	Babeliae	Babeliales	unknown family	unknown genus	unknown species
Cluster_864	4.4055	5.57017	2.13142	2.61336	0.0089658	0.0564302	Bacteria	Proteobacteria	Alphaproteobacteria	Rhizobiales	Rhizobiaceae	Aminobacter	unknown species
Cluster_985	40.1812	5.61954	2.00643	2.80077	0.00509815	0.039958	Bacteria	Multi-affiliation	Multi-affiliation	Multi-affiliation	Multi-affiliation	Multi-affiliation	Multi-affiliation
Cluster_117	879.311	5.64829	1.50092	3.76321	0.000167749	0.00313888	Bacteria	Bacteroidota	Bacteroidia	Flavobacteriales	Flavobacteriaceae	Flavobacterium	Flavobacterium sp.
Cluster_2048	4.4273	5.66575	1.28189	4.41985	9.87707e-06	0.000322996	Bacteria	Proteobacteria	Gammaproteobacteria	Salinisphaerales	Solimonadaceae	Alkanibacter	metagenome
Cluster_2153	37.8243	5.74242	2.02831	2.83114	0.00463819	0.03742	Bacteria	Actinobacteriota	Actinobacteria	Pseudonocardiales	Pseudonocardiaceae	Pseudonocardia	Multi-affiliation
Cluster_469	87.8174	5.7716	2.0057	2.8776	0.00400713	0.0334249	Bacteria	Firmicutes	Bacilli	Bacillales	Planococcaceae	Multi-affiliation	Multi-affiliation
Cluster_737	140.19	5.87978	2.25704	2.60508	0.00918526	0.0574632	Bacteria	Bacteroidota	Bacteroidia	Sphingobacteriales	Sphingobacteriaceae	Sphingobacterium	Multi-affiliation
Cluster_10995	6.61542	5.89923	2.21908	2.65841	0.00785103	0.0520977	Bacteria	Proteobacteria	Gammaproteobacteria	Xanthomonadales	Xanthomonadaceae	Multi-affiliation	Multi-affiliation
Cluster_222	77.1919	5.91383	1.83165	3.22869	0.00124357	0.0145927	Bacteria	Proteobacteria	Gammaproteobacteria	Alteromonadales	Alteromonadaceae	Rheinheimera	Rheinheimera sp.
Cluster_1246	5.02956	5.92852	1.20023	4.93948	7.83295e-07	3.94435e-05	Bacteria	Dependentiae	Babeliae	Babeliales	UBA12409	unknown genus	unknown species
Cluster_574	15.095	5.9342	1.44623	4.10322	4.07432e-05	0.000950828	Bacteria	Proteobacteria	Alphaproteobacteria	Sphingomonadales	Sphingomonadaceae	Novosphingobium	Multi-affiliation
Cluster_5099	9.95152	6.04004	1.68798	3.57825	0.000345897	0.00548419	Bacteria	Bacteroidota	Bacteroidia	Chitinophagales	Chitinophagaceae	Edaphobaculum	unknown species
Cluster_1571	7.27114	6.09133	1.16387	5.2337	1.66152e-07	1.27814e-05	Bacteria	Bdellovibrionota	Oligoflexia	Oligoflexales	unknown family	unknown genus	unknown species
Cluster_669	101.097	6.10402	1.31292	4.6492	3.33231e-06	0.00012225	Bacteria	Proteobacteria	Alphaproteobacteria	Rhizobiales	Kaistiaceae	Kaistia	Multi-affiliation
Cluster_1095	12.7777	6.16617	2.25951	2.72899	0.00635294	0.0452684	Bacteria	Bacteroidota	Bacteroidia	Flavobacteriales	Weeksellaceae	Chryseobacterium	Chryseobacterium sp.
Cluster_345	33.9234	6.21698	1.19467	5.20394	1.95109e-07	1.44729e-05	Bacteria	Patescibacteria	Parcubacteria	Candidatus Kaiserbacteria	unknown family	unknown genus	unknown species
Cluster_725	9.5957	6.23298	1.2651	4.92687	8.35587e-07	3.94435e-05	Bacteria	Patescibacteria	Parcubacteria	Candidatus Kaiserbacteria	unknown family	unknown genus	unknown species
Cluster_10859	8.99332	6.30648	2.32997	2.70668	0.00679594	0.0470803	Bacteria	Proteobacteria	Alphaproteobacteria	Caulobacterales	Caulobacteraceae	Brevundimonas	Multi-affiliation
Cluster_959	14.2292	6.31855	1.24223	5.08645	3.64823e-07	2.22864e-05	Bacteria	Verrucomicrobiota	Verrucomicrobiae	Pedosphaerales	Pedosphaeraceae	unknown genus	unknown species
Cluster_820	7.05355	6.36366	0.807722	7.87853	3.31254e-15	1.37603e-12	Bacteria	Verrucomicrobiota	Verrucomicrobiae	Opitutales	Opitutaceae	Opitutus	unknown species
Cluster_161	137.175	6.37478	1.90174	3.35208	0.000802059	0.0106806	Bacteria	Proteobacteria	Gammaproteobacteria	Alteromonadales	Alteromonadaceae	Rheinheimera	Multi-affiliation
Cluster_4337	7.17906	6.37858	2.18842	2.9147	0.00356033	0.0309406	Bacteria	Actinobacteriota	Actinobacteria	Pseudonocardiales	Pseudonocardiaceae	Pseudonocardia	Pseudonocardia oroxyli
Cluster_608	6.94832	6.39386	0.952434	6.71318	1.90427e-11	4.94396e-09	Bacteria	Bdellovibrionota	Oligoflexia	0319-6G20	unknown family	unknown genus	unknown species
Cluster_924	7.96404	6.41007	1.37916	4.6478	3.35496e-06	0.00012225	Bacteria	Verrucomicrobiota	Verrucomicrobiae	Verrucomicrobiales	Rubritaleaceae	Luteolibacter	Verrucomicrobiaceae bacterium CHC8
Cluster_369	230.328	6.45186	1.72535	3.73945	0.000184425	0.00333088	Bacteria	Proteobacteria	Alphaproteobacteria	Rhizobiales	Rhizobiaceae	Allorhizobium-Neorhizobium-Pararhizobium-Rhizobium	Multi-affiliation
Cluster_1580	46.5685	6.49588	2.05279	3.16442	0.00155392	0.0174459	Bacteria	Actinobacteriota	Actinobacteria	Pseudonocardiales	Pseudonocardiaceae	Pseudonocardia	Multi-affiliation
Cluster_2288	45.5807	6.56723	2.41008	2.7249	0.00643206	0.0455106	Bacteria	Actinobacteriota	Actinobacteria	Pseudonocardiales	Pseudonocardiaceae	Pseudonocardia	Multi-affiliation
Cluster_833	29.0781	6.64703	2.05242	3.23863	0.00120106	0.0141739	Bacteria	Bacteroidota	Bacteroidia	Flavobacteriales	Weeksellaceae	Chryseobacterium	Chryseobacterium sp.
Cluster_2634	34.2172	6.67881	2.58306	2.58562	0.00972039	0.0597315	Bacteria	Actinobacteriota	Actinobacteria	Propionibacteriales	Nocardioidaceae	Aeromicrobium	Multi-affiliation
Cluster_3563	21.4561	6.68998	2.487	2.68998	0.00714564	0.0486606	Bacteria	Proteobacteria	Alphaproteobacteria	Sphingomonadales	Sphingomonadaceae	Sphingobium	Multi-affiliation
Cluster_1135	15.0343	6.70729	1.6885	3.97235	7.11675e-05	0.00155595	Bacteria	Actinobacteriota	Actinobacteria	Micrococcales	Microbacteriaceae	Microbacterium	Microbacterium sp.
Cluster_4365	11.881	6.72718	2.60508	2.58233	0.0098136	0.0601264	Bacteria	Actinobacteriota	Actinobacteria	Pseudonocardiales	Pseudonocardiaceae	Pseudonocardia	Pseudonocardia sp.
Cluster_3348	9.8842	6.83515	2.51199	2.72101	0.00650823	0.0458223	Bacteria	Actinobacteriota	Actinobacteria	Pseudonocardiales	Pseudonocardiaceae	Pseudonocardia	Multi-affiliation
Cluster_1446	9.65938	6.83617	2.32657	2.9383	0.00330014	0.029545	Bacteria	Proteobacteria	Gammaproteobacteria	Burkholderiales	Burkholderiaceae	Burkholderia-Caballeronia-Paraburkholderia	unknown species
Cluster_734	9.75816	6.84289	1.89189	3.61696	0.000298084	0.00480256	Bacteria	Proteobacteria	Gammaproteobacteria	Burkholderiales	Comamonadaceae	Acidovorax	Multi-affiliation
Cluster_191	32.3832	6.89189	1.97723	3.48562	0.00049099	0.00723252	Bacteria	Proteobacteria	Gammaproteobacteria	Burkholderiales	Comamonadaceae	Delftia	Multi-affiliation
Cluster_67	13.7096	6.90697	1.49791	4.61106	4.00627e-06	0.000143466	Bacteria	Bacteroidota	Bacteroidia	Flavobacteriales	Flavobacteriaceae	Flavobacterium	Multi-affiliation
Cluster_1951	14.0073	6.96373	2.34678	2.96735	0.00300378	0.0279769	Bacteria	Proteobacteria	Alphaproteobacteria	Sphingomonadales	Sphingomonadaceae	Sphingomonas	Sphingomonas dokdonensis
Cluster_643	76.2226	7.11672	1.72704	4.12077	3.7761e-05	0.0009227	Bacteria	Actinobacteriota	Actinobacteria	Micrococcales	Micrococcaceae	Glutamicibacter	Multi-affiliation
Cluster_401	11.6407	7.13126	1.38024	5.16668	2.38293e-07	1.62188e-05	Bacteria	Bdellovibrionota	Bdellovibrionia	Bdellovibrionales	Bdellovibrionaceae	Bdellovibrio	unknown species
Cluster_3910	12.2143	7.14024	2.486	2.87218	0.00407645	0.0334655	Bacteria	Proteobacteria	Alphaproteobacteria	Rhizobiales	Rhizobiaceae	Allorhizobium-Neorhizobium-Pararhizobium-Rhizobium	Multi-affiliation
Cluster_219	718.133	7.20969	1.92468	3.74591	0.000179742	0.00327477	Bacteria	Proteobacteria	Alphaproteobacteria	Sphingomonadales	Sphingomonadaceae	Sphingobium	Multi-affiliation
Cluster_391	16.3659	7.23844	1.84107	3.93165	8.43642e-05	0.0017892	Bacteria	Bacteroidota	Bacteroidia	Flavobacteriales	Flavobacteriaceae	Flavobacterium	Flavobacterium limi
Cluster_7720	15.1545	7.45939	2.58177	2.88925	0.00386163	0.0325599	Bacteria	Proteobacteria	Alphaproteobacteria	Sphingomonadales	Sphingomonadaceae	Sphingomonas	Multi-affiliation
Cluster_275	172.272	7.63393	2.29609	3.32476	0.000884962	0.0112763	Bacteria	Actinobacteriota	Actinobacteria	Propionibacteriales	Nocardioidaceae	Nocardioides	Multi-affiliation
Cluster_1416	40.6611	7.6415	2.01242	3.79717	0.000146359	0.0028147	Bacteria	Actinobacteriota	Actinobacteria	Micrococcales	Microbacteriaceae	Agrococcus	Agrococcus jejuensis
Cluster_1052	27.3532	7.65908	2.07572	3.68983	0.000224401	0.00385191	Bacteria	Proteobacteria	Multi-affiliation	Multi-affiliation	Multi-affiliation	Multi-affiliation	Multi-affiliation
Cluster_328	294.876	7.71099	1.34281	5.74243	9.33296e-09	9.69228e-07	Bacteria	Proteobacteria	Alphaproteobacteria	Rhizobiales	Rhizobiaceae	Allorhizobium-Neorhizobium-Pararhizobium-Rhizobium	Rhizobium sp.
Cluster_262	294.215	7.72836	1.90707	4.05248	5.06785e-05	0.00114412	Bacteria	Proteobacteria	Alphaproteobacteria	Rhodobacterales	Rhodobacteraceae	Paracoccus	Multi-affiliation
Cluster_321	146.609	7.75621	1.79237	4.32735	1.50916e-05	0.000441483	Bacteria	Proteobacteria	Alphaproteobacteria	Caulobacterales	Caulobacteraceae	Brevundimonas	Brevundimonas sp.
Cluster_499	20.1814	7.81223	0.896239	8.71668	2.86476e-18	3.61752e-15	Bacteria	Acidobacteriota	Blastocatellia	Pyrinomonadales	Pyrinomonadaceae	RB41	unknown species
Cluster_448	9.2544	7.81593	2.52812	3.0916	0.00199081	0.0206745	Bacteria	Proteobacteria	Alphaproteobacteria	Caulobacterales	Caulobacteraceae	Caulobacter	unknown species
Cluster_322	85.1405	7.88988	1.29896	6.07399	1.24773e-09	1.61971e-07	Bacteria	Proteobacteria	Alphaproteobacteria	Sphingomonadales	Sphingomonadaceae	Novosphingobium	Multi-affiliation
Cluster_503	20.1902	7.89915	1.58022	4.99876	5.77e-07	3.239e-05	Bacteria	Proteobacteria	Gammaproteobacteria	Burkholderiales	Comamonadaceae	Aquabacterium	unknown species
Cluster_139	48.2533	7.93791	1.15204	6.89029	5.56791e-12	1.92742e-09	Bacteria	Bacteroidota	Bacteroidia	Flavobacteriales	Flavobacteriaceae	Flavobacterium	Multi-affiliation
Cluster_1798	22.0694	8.00646	2.63733	3.03582	0.00239879	0.0237188	Bacteria	Proteobacteria	Alphaproteobacteria	Caulobacterales	Caulobacteraceae	Brevundimonas	unknown species
Cluster_967	22.6685	8.02761	0.974166	8.24049	1.71507e-16	8.90551e-14	Bacteria	Dependentiae	Babeliae	Babeliales	Babeliaceae	unknown genus	unknown species
Cluster_274	38.3762	8.07238	1.83979	4.38766	1.14575e-05	0.000355183	Bacteria	Bacteroidota	Bacteroidia	Flavobacteriales	Weeksellaceae	Chryseobacterium	Multi-affiliation
Cluster_3771	29.8807	8.08274	2.72267	2.96868	0.00299086	0.0279769	Bacteria	Proteobacteria	Alphaproteobacteria	Sphingomonadales	Sphingomonadaceae	Blastomonas	unknown species
Cluster_470	185.252	8.10832	1.64501	4.92905	8.26316e-07	3.94435e-05	Bacteria	Actinobacteriota	Actinobacteria	Propionibacteriales	Nocardioidaceae	Nocardioides	Nocardioides echinoideorum
Cluster_793	32.7915	8.20617	1.88888	4.34446	1.39621e-05	0.000414275	Bacteria	Proteobacteria	Gammaproteobacteria	Pseudomonadales	Pseudomonadaceae	Pseudomonas	Multi-affiliation
Cluster_204	104.717	8.29619	1.77891	4.66364	3.10671e-06	0.000117321	Bacteria	Bacteroidota	Bacteroidia	Flavobacteriales	Flavobacteriaceae	Flavobacterium	Flavobacterium aciduliphilum
Cluster_314	381.081	8.32523	1.5645	5.32134	1.03006e-07	8.55773e-06	Bacteria	Proteobacteria	Alphaproteobacteria	Rhizobiales	Devosiaceae	Devosia	metagenome
Cluster_494	49.8778	8.4219	2.39297	3.51943	0.000432476	0.00655338	Bacteria	Proteobacteria	Alphaproteobacteria	Sphingomonadales	Sphingomonadaceae	Sphingomonas	unknown species
Cluster_1462	30.0078	8.44803	2.4936	3.38789	0.000704323	0.00981798	Bacteria	Proteobacteria	Gammaproteobacteria	Burkholderiales	Comamonadaceae	Comamonas	Multi-affiliation
Cluster_2586	32.2244	8.54457	1.76407	4.84368	1.27459e-06	5.40269e-05	Bacteria	Verrucomicrobiota	Verrucomicrobiae	Verrucomicrobiales	Rubritaleaceae	Luteolibacter	Multi-affiliation
Cluster_1756	33.9572	8.63451	2.96578	2.91138	0.0035984	0.0310119	Bacteria	Proteobacteria	Alphaproteobacteria	Sphingomonadales	Sphingomonadaceae	Sphingomonas	Multi-affiliation
Cluster_682	41.021	8.91502	1.37813	6.46891	9.87092e-11	2.05019e-08	Bacteria	Proteobacteria	Gammaproteobacteria	Burkholderiales	Neisseriaceae	unknown genus	unknown species
Cluster_891	48.3165	9.14483	2.70136	3.38527	0.000711091	0.00984624	Bacteria	Proteobacteria	Alphaproteobacteria	Sphingomonadales	Sphingomonadaceae	Sphingomonas	unknown species
Cluster_301	407.42	9.20219	1.87332	4.91224	9.00403e-07	4.15586e-05	Bacteria	Bacteroidota	Bacteroidia	Flavobacteriales	Weeksellaceae	Chryseobacterium	Multi-affiliation
Cluster_456	84.0667	9.39911	1.98468	4.73583	2.18161e-06	8.71386e-05	Bacteria	Proteobacteria	Alphaproteobacteria	Caulobacterales	Caulobacteraceae	Brevundimonas	unknown species
Cluster_106	95.5391	10.1338	1.71692	5.90232	3.58416e-09	4.379e-07	Bacteria	Bacteroidota	Bacteroidia	Flavobacteriales	Flavobacteriaceae	Flavobacterium	unknown species
Cluster_365	185.861	10.1507	1.96802	5.15779	2.49881e-07	1.62188e-05	Bacteria	Actinobacteriota	Actinobacteria	Micrococcales	Microbacteriaceae	Agromyces	Agromyces atrinae
Cluster_105	1105.16	10.1982	1.82566	5.58601	2.32341e-08	2.29796e-06	Bacteria	Proteobacteria	Alphaproteobacteria	Caulobacterales	Caulobacteraceae	Brevundimonas	Multi-affiliation
Cluster_148	117.94	10.434	1.81348	5.75356	8.73825e-09	9.55228e-07	Bacteria	Proteobacteria	Gammaproteobacteria	Pseudomonadales	Pseudomonadaceae	Pseudomonas	Multi-affiliation
Cluster_146	1247.96	10.4361	1.70045	6.13723	8.39702e-10	1.24576e-07	Bacteria	Proteobacteria	Alphaproteobacteria	Caulobacterales	Caulobacteraceae	Brevundimonas	Multi-affiliation
Cluster_203	1115.22	10.4442	1.81108	5.76681	8.07845e-09	9.32163e-07	Bacteria	Proteobacteria	Alphaproteobacteria	Rhizobiales	Rhizobiaceae	Allorhizobium-Neorhizobium-Pararhizobium-Rhizobium	Multi-affiliation
Cluster_92	1496.68	10.5901	1.54609	6.84958	7.4069e-12	2.19773e-09	Bacteria	Proteobacteria	Gammaproteobacteria	Pseudomonadales	Pseudomonadaceae	Pseudomonas	unknown species
Cluster_73	1244.2	10.8952	1.65033	6.60185	4.06062e-11	9.37101e-09	Bacteria	Bacteroidota	Bacteroidia	Flavobacteriales	Weeksellaceae	Chryseobacterium	Multi-affiliation
Cluster_100	1621.55	12.0921	1.89698	6.37441	1.83674e-10	3.17909e-08	Bacteria	Proteobacteria	Alphaproteobacteria	Rhizobiales	Rhizobiaceae	Allorhizobium-Neorhizobium-Pararhizobium-Rhizobium	Multi-affiliation
Cluster_63	802.501	12.4793	1.43531	8.69451	3.48341e-18	3.61752e-15	Bacteria	Proteobacteria	Gammaproteobacteria	Cellvibrionales	Cellvibrionaceae	Cellvibrio	Multi-affiliation
Cluster_323	80.0763	24.9272	2.965	8.40717	4.20037e-17	2.90806e-14	Bacteria	Proteobacteria	Gammaproteobacteria	Burkholderiales	Multi-affiliation	Multi-affiliation	Multi-affiliation

## Sheet: chs5
Table S7b: OTU whose abundance varies with stage in the chs5 plant. Negative fold change revealed that the OTU is more abundant at the rosette than the silique stage.
OTU	baseMean	log2FoldChange	lfcSE	stat	pvalue	padj	Kingdom	Phylum	Class	Order	Family	Genus	Species
Cluster_883	31.6605	-9.23091	2.32228	-3.97493	7.03991e-05	0.00136633	Bacteria	Verrucomicrobiota	Chlamydiae	Chlamydiales	Parachlamydiaceae	Neochlamydia	metagenome
Cluster_756	47.2465	-5.75731	1.40172	-4.10732	4.00285e-05	0.000835489	Bacteria	Actinobacteriota	Actinobacteria	Corynebacteriales	Corynebacteriaceae	Corynebacterium	Multi-affiliation
Cluster_492	96.8823	-5.67088	0.917977	-6.17758	6.50918e-10	6.31662e-08	Bacteria	Proteobacteria	Gammaproteobacteria	Burkholderiales	Oxalobacteraceae	Massilia	Multi-affiliation
Cluster_2028	14.7534	-5.59473	1.29116	-4.3331	1.47023e-05	0.000372191	Bacteria	Proteobacteria	Gammaproteobacteria	Legionellales	Legionellaceae	Legionella	Legionella sp.
Cluster_2724	12.9349	-5.56573	1.83177	-3.03845	0.00237798	0.0201393	Bacteria	Patescibacteria	Saccharimonadia	Saccharimonadales	Saccharimonadaceae	TM7a	unknown species
Cluster_473	132.821	-5.56485	1.18978	-4.6772	2.90813e-06	9.53948e-05	Bacteria	Firmicutes	Bacilli	Multi-affiliation	Multi-affiliation	Multi-affiliation	Multi-affiliation
Cluster_2354	4.30992	-5.4541	1.79133	-3.04472	0.00232899	0.0197985	Bacteria	Bacteroidota	Bacteroidia	Chitinophagales	Chitinophagaceae	Arachidicoccus	unknown species
Cluster_1883	5.05652	-5.40306	1.20539	-4.4824	7.3807e-06	0.00020963	Bacteria	Proteobacteria	Gammaproteobacteria	Burkholderiales	Oxalobacteraceae	Herbaspirillum	Herbaspirillum rhizosphaerae
Cluster_2121	10.7555	-4.91004	1.36257	-3.60351	0.000313948	0.00435253	Bacteria	Proteobacteria	Gammaproteobacteria	Burkholderiales	Methylophilaceae	Multi-affiliation	Multi-affiliation
Cluster_279	370.859	-4.7874	1.34406	-3.56189	0.000368197	0.00490017	Bacteria	Firmicutes	Bacilli	Staphylococcales	Staphylococcaceae	Staphylococcus	Multi-affiliation
Cluster_264	335.108	-4.35659	1.35015	-3.22674	0.00125208	0.0127341	Bacteria	Actinobacteriota	Actinobacteria	Micrococcales	Micrococcaceae	Kocuria	Rothia koreensis
Cluster_138	572.326	-4.32173	1.23409	-3.50196	0.000461841	0.0058142	Bacteria	Actinobacteriota	Actinobacteria	Micrococcales	Dermabacteraceae	Brachybacterium	Brachybacterium sp.
Cluster_2957	3.04678	-4.29438	1.4217	-3.0206	0.00252273	0.0207613	Bacteria	Bdellovibrionota	Bdellovibrionia	Bdellovibrionales	Bdellovibrionaceae	OM27 clade	unknown species
Cluster_4310	8.3119	-4.25417	1.45191	-2.93006	0.00338894	0.0264861	Bacteria	Proteobacteria	Gammaproteobacteria	Burkholderiales	Methylophilaceae	Multi-affiliation	Multi-affiliation
Cluster_380	10.2422	-4.25358	1.36626	-3.11331	0.00185002	0.0169877	Bacteria	Bacteroidota	Bacteroidia	Chitinophagales	Chitinophagaceae	Arachidicoccus	Multi-affiliation
Cluster_543	100.727	-4.21985	1.1594	-3.63968	0.00027298	0.00397357	Bacteria	Firmicutes	Bacilli	Staphylococcales	Staphylococcaceae	Staphylococcus	Multi-affiliation
Cluster_1738	4.15685	-4.18452	0.870988	-4.80433	1.55268e-06	6.23483e-05	Bacteria	Bacteroidota	Bacteroidia	Sphingobacteriales	Sphingobacteriaceae	Pedobacter	Multi-affiliation
Cluster_628	28.2588	-4.15709	0.968986	-4.29014	1.7856e-05	0.000437755	Bacteria	Bacteroidota	Bacteroidia	Chitinophagales	Chitinophagaceae	Multi-affiliation	Multi-affiliation
Cluster_7722	2.71182	-4.08128	1.53281	-2.66261	0.00775383	0.047901	Bacteria	Actinobacteriota	Actinobacteria	Corynebacteriales	Mycobacteriaceae	Mycobacterium	Multi-affiliation
Cluster_2826	5.12375	-4.03463	1.3233	-3.0489	0.0022968	0.0197985	Bacteria	Dependentiae	Babeliae	Babeliales	Babeliaceae	unknown genus	unknown species
Cluster_4579	1.45481	-4.01052	1.34432	-2.9833	0.00285156	0.0228223	Bacteria	Proteobacteria	Alphaproteobacteria	Sphingomonadales	Sphingomonadaceae	Sphingobium	metagenome
Cluster_7636	2.66868	-3.90026	1.46011	-2.67121	0.00755782	0.0468143	Bacteria	Proteobacteria	Gammaproteobacteria	Burkholderiales	Methylophilaceae	Methylotenera	unknown species
Cluster_1985	12.5227	-3.69874	1.34608	-2.74778	0.00600005	0.0406224	Bacteria	Proteobacteria	Gammaproteobacteria	Burkholderiales	Methylophilaceae	Multi-affiliation	Multi-affiliation
Cluster_671	55.4517	-3.51919	1.04	-3.38385	0.000714774	0.00836537	Bacteria	Proteobacteria	Gammaproteobacteria	Burkholderiales	Multi-affiliation	Multi-affiliation	Multi-affiliation
Cluster_3647	2.27563	-3.50287	1.30619	-2.68175	0.00732383	0.0459763	Bacteria	Dependentiae	Babeliae	Babeliales	Vermiphilaceae	unknown genus	unknown species
Cluster_2410	2.94463	-3.50092	1.15895	-3.02077	0.00252136	0.0207613	Bacteria	Firmicutes	Bacilli	Paenibacillales	Paenibacillaceae	Paenibacillus	Paenibacillus sp.
Cluster_342	22.3803	-3.45462	0.854307	-4.04377	5.25995e-05	0.00105607	Bacteria	Bdellovibrionota	Bdellovibrionia	Bdellovibrionales	Bdellovibrionaceae	OM27 clade	unknown species
Cluster_634	25.1617	-3.3897	0.818664	-4.14052	3.46512e-05	0.00075423	Bacteria	Bacteroidota	Bacteroidia	Sphingobacteriales	Sphingobacteriaceae	Pedobacter	unknown species
Cluster_3645	2.99923	-3.27152	1.02879	-3.17998	0.00147286	0.0142929	Bacteria	Proteobacteria	Gammaproteobacteria	Burkholderiales	Burkholderiaceae	Burkholderia-Caballeronia-Paraburkholderia	Burkholderia sp.
Cluster_2289	4.6429	-3.21079	0.930994	-3.44878	0.000563123	0.0068308	Bacteria	Verrucomicrobiota	Chlamydiae	Chlamydiales	Parachlamydiaceae	Neochlamydia	endosymbiont of Acanthamoeba sp. UWE1
Cluster_2006	7.47864	-3.11741	1.04556	-2.98156	0.00286787	0.0228742	Bacteria	Actinobacteriota	Actinobacteria	Corynebacteriales	Mycobacteriaceae	Mycobacterium	Mycobacterium haemophilum
Cluster_1750	6.1021	-3.07331	1.11839	-2.74797	0.00599662	0.0406224	Bacteria	Actinobacteriota	Actinobacteria	Micromonosporales	Micromonosporaceae	Rugosimonospora	Rugosimonospora acidiphila
Cluster_220	188.218	-3.07176	0.491942	-6.24415	4.261e-10	4.51085e-08	Bacteria	Proteobacteria	Alphaproteobacteria	Micavibrionales	Micavibrionaceae	unknown genus	unknown species
Cluster_739	18.7544	-3.06642	0.672216	-4.56166	5.07514e-06	0.000159613	Bacteria	Actinobacteriota	Actinobacteria	Micromonosporales	Micromonosporaceae	Longispora	unknown species
Cluster_396	50.8697	-3.06436	1.179	-2.59912	0.00934632	0.0545943	Bacteria	Proteobacteria	Gammaproteobacteria	Burkholderiales	Comamonadaceae	Multi-affiliation	Multi-affiliation
Cluster_811	15.939	-3.04885	1.18071	-2.58221	0.00981697	0.0567338	Bacteria	Firmicutes	Bacilli	Paenibacillales	Paenibacillaceae	Paenibacillus	unknown species
Cluster_1082	10.5464	-3.02111	0.905963	-3.3347	0.000853924	0.00967706	Bacteria	Proteobacteria	Alphaproteobacteria	Sphingomonadales	Sphingomonadaceae	Sphingomonas	Sphingomonas oligoaromativorans
Cluster_1470	6.50215	-2.93043	0.742223	-3.94818	7.87487e-05	0.00145217	Bacteria	Bdellovibrionota	Oligoflexia	0319-6G20	unknown family	unknown genus	unknown species
Cluster_152	7.3445	-2.91264	0.731761	-3.98032	6.88236e-05	0.00134698	Bacteria	Proteobacteria	Gammaproteobacteria	Burkholderiales	Alcaligenaceae	Castellaniella	Multi-affiliation
Cluster_884	16.398	-2.8974	0.70895	-4.08688	4.37204e-05	0.000901104	Bacteria	Proteobacteria	Alphaproteobacteria	Rhizobiales	Rhizobiaceae	Multi-affiliation	Multi-affiliation
Cluster_300	132.106	-2.87505	1.067	-2.69452	0.00704892	0.0452257	Bacteria	Actinobacteriota	Actinobacteria	Propionibacteriales	Nocardioidaceae	Aeromicrobium	Multi-affiliation
Cluster_621	16.6157	-2.85739	1.00796	-2.83483	0.00458503	0.03377	Bacteria	Bdellovibrionota	Bdellovibrionia	Bdellovibrionales	Bdellovibrionaceae	Bdellovibrio	unknown species
Cluster_158	312.759	-2.85127	0.918171	-3.10538	0.00190033	0.0172886	Bacteria	Proteobacteria	Gammaproteobacteria	Salinisphaerales	Solimonadaceae	Solimonas	Solimonas terrae
Cluster_709	13.0694	-2.8249	0.978688	-2.88641	0.0038966	0.0292313	Bacteria	Acidobacteriota	Acidobacteriae	Solibacterales	Solibacteraceae	Candidatus Solibacter	unknown species
Cluster_259	166.994	-2.82391	1.02021	-2.76796	0.00564076	0.0389991	Bacteria	Actinobacteriota	Actinobacteria	Propionibacteriales	Nocardioidaceae	Aeromicrobium	Aeromicrobium ginsengisoli
Cluster_1786	7.8473	-2.80528	0.87016	-3.22387	0.0012647	0.012751	Bacteria	Patescibacteria	ABY1	Candidatus Uhrbacteria	unknown family	unknown genus	Candidatus Uhrbacteria bacterium RIFOXYB12_FULL_58_10
Cluster_2035	5.18255	-2.74276	0.968849	-2.83095	0.00464099	0.0338728	Bacteria	Verrucomicrobiota	Verrucomicrobiae	Chthoniobacterales	Chthoniobacteraceae	LD29	bacterium enrichment culture clone heteroC45_4W
Cluster_1697	2.73979	-2.72587	0.81933	-3.32694	0.000878041	0.0097379	Bacteria	Bdellovibrionota	Oligoflexia	Oligoflexales	unknown family	unknown genus	unknown species
Cluster_471	19.9684	-2.68873	0.994355	-2.70399	0.00685116	0.0444466	Bacteria	Myxococcota	Myxococcia	Myxococcales	Anaeromyxobacteraceae	Anaeromyxobacter	unknown species
Cluster_1540	6.64626	-2.616	0.768054	-3.40601	0.000659186	0.00779311	Bacteria	Proteobacteria	Alphaproteobacteria	Rhizobiales	Devosiaceae	Devosia	unknown species
Cluster_526	31.0954	-2.58599	0.690191	-3.74677	0.000179129	0.00278127	Bacteria	Actinobacteriota	Actinobacteria	Propionibacteriales	Nocardioidaceae	Nocardioides	Nocardioides sp.
Cluster_1592	3.77884	-2.53607	0.820153	-3.09219	0.00198685	0.0178663	Bacteria	Firmicutes	Bacilli	Paenibacillales	Paenibacillaceae	Paenibacillus	unknown species
Cluster_423	28.1756	-2.53606	0.684977	-3.7024	0.00021357	0.00320906	Bacteria	Bdellovibrionota	Oligoflexia	0319-6G20	unknown family	unknown genus	unknown species
Cluster_277	59.561	-2.52627	0.717129	-3.52275	0.000427088	0.00540591	Bacteria	Proteobacteria	Alphaproteobacteria	Rhodospirillales	unknown family	unknown genus	unknown species
Cluster_835	4.97539	-2.42281	0.786031	-3.08233	0.00205388	0.0182576	Bacteria	Bdellovibrionota	Oligoflexia	Oligoflexales	unknown family	unknown genus	unknown species
Cluster_78	386.57	-2.38787	0.849317	-2.81151	0.0049309	0.0351194	Bacteria	Proteobacteria	Gammaproteobacteria	Burkholderiales	Comamonadaceae	Acidovorax	unknown species
Cluster_1076	21.9412	-2.34572	0.902283	-2.59976	0.00932887	0.0545943	Bacteria	Actinobacteriota	Actinobacteria	Pseudonocardiales	Pseudonocardiaceae	Pseudonocardia	unknown species
Cluster_743	9.76315	-2.33783	0.771814	-3.02901	0.00245357	0.0206295	Bacteria	Proteobacteria	Gammaproteobacteria	Coxiellales	Coxiellaceae	Coxiella	unknown species
Cluster_408	159.781	-2.30596	0.736629	-3.13042	0.00174557	0.016327	Bacteria	Actinobacteriota	Actinobacteria	Propionibacteriales	Nocardioidaceae	Marmoricola	Multi-affiliation
Cluster_202	78.623	-2.30463	0.750332	-3.07148	0.00212999	0.0187198	Bacteria	Bdellovibrionota	Bdellovibrionia	Bdellovibrionales	Bdellovibrionaceae	Bdellovibrio	unknown species
Cluster_192	97.4618	-2.28049	0.739738	-3.08283	0.00205041	0.0182576	Bacteria	Proteobacteria	Alphaproteobacteria	Caulobacterales	Caulobacteraceae	Caulobacter	metagenome
Cluster_525	22.0284	-2.20576	0.540273	-4.08268	4.45192e-05	0.000909519	Bacteria	Proteobacteria	Alphaproteobacteria	Rhizobiales	Devosiaceae	Devosia	Multi-affiliation
Cluster_375	24.1787	-2.19203	0.57423	-3.81734	0.000134898	0.00221251	Bacteria	Bdellovibrionota	Bdellovibrionia	Bacteriovoracales	Bacteriovoracaceae	Peredibacter	unknown species
Cluster_263	64.2313	-2.18633	0.444918	-4.91401	8.92333e-07	3.64604e-05	Bacteria	Proteobacteria	Alphaproteobacteria	Sphingomonadales	Sphingomonadaceae	Sphingomonas	Multi-affiliation
Cluster_2021	4.55354	-2.16197	0.818095	-2.64269	0.00822505	0.0502786	Bacteria	Proteobacteria	Gammaproteobacteria	Salinisphaerales	Solimonadaceae	Panacagrimonas	unknown species
Cluster_795	18.66	-2.10672	0.72583	-2.90249	0.00370207	0.0281769	Bacteria	Bdellovibrionota	Bdellovibrionia	Bdellovibrionales	Bdellovibrionaceae	Bdellovibrio	unknown species
Cluster_357	33.536	-2.03851	0.5551	-3.67233	0.000240346	0.00356539	Bacteria	Gemmatimonadota	Gemmatimonadetes	Gemmatimonadales	Gemmatimonadaceae	unknown genus	unknown species
Cluster_24	1369.37	-2.0349	0.491049	-4.14399	3.41322e-05	0.000749942	Bacteria	Proteobacteria	Gammaproteobacteria	Burkholderiales	Methylophilaceae	Multi-affiliation	Multi-affiliation
Cluster_142	170.442	-2.0311	0.492001	-4.12825	3.65531e-05	0.000788261	Bacteria	Proteobacteria	Alphaproteobacteria	Rhizobiales	Devosiaceae	Devosia	Devosia sp.
Cluster_16	1911.3	-2.01157	0.758646	-2.65153	0.00801279	0.0492395	Bacteria	Proteobacteria	Gammaproteobacteria	Burkholderiales	Methylophilaceae	Methylotenera	unknown species
Cluster_183	96.7456	-1.96518	0.675709	-2.90832	0.00363376	0.0278389	Bacteria	Actinobacteriota	Actinobacteria	Streptomycetales	Streptomycetaceae	Streptomyces	Multi-affiliation
Cluster_370	36.1841	-1.95298	0.625038	-3.12459	0.00178055	0.0164559	Bacteria	Bdellovibrionota	Bdellovibrionia	Bdellovibrionales	Bdellovibrionaceae	Bdellovibrio	unknown species
Cluster_112	203.415	-1.92987	0.500699	-3.85435	0.000116039	0.00195837	Bacteria	Proteobacteria	Alphaproteobacteria	Rhizobiales	Rhizobiaceae	Mesorhizobium	Mesorhizobium sp.
Cluster_729	10.6302	-1.91142	0.585316	-3.26562	0.00109223	0.0114072	Bacteria	Bacteroidota	Bacteroidia	Sphingobacteriales	Sphingobacteriaceae	Pedobacter	Pedobacter sp.
Cluster_133	229.116	-1.86791	0.566035	-3.3	0.000966844	0.0103769	Bacteria	Actinobacteriota	Actinobacteria	Corynebacteriales	Mycobacteriaceae	Mycobacterium	Multi-affiliation
Cluster_569	33.8631	-1.85683	0.488851	-3.79835	0.00014566	0.00235568	Bacteria	Proteobacteria	Alphaproteobacteria	Rhodospirillales	unknown family	unknown genus	unknown species
Cluster_554	22.9515	-1.83411	0.57835	-3.17128	0.00151769	0.0145987	Bacteria	Abditibacteriota	Abditibacteria	Abditibacteriales	Abditibacteriaceae	Abditibacterium	bacterium LY17
Cluster_420	21.7399	-1.80563	0.672616	-2.68449	0.0072641	0.045973	Bacteria	Patescibacteria	Saccharimonadia	Saccharimonadales	unknown family	unknown genus	unknown species
Cluster_570	24.3708	-1.7667	0.675779	-2.61432	0.00894055	0.053593	Bacteria	Proteobacteria	Alphaproteobacteria	Sphingomonadales	Sphingomonadaceae	Sphingomonas	Sphingomonas sp.
Cluster_1612	6.24534	-1.72949	0.626524	-2.76045	0.00577213	0.0395365	Bacteria	Proteobacteria	Alphaproteobacteria	Rhizobiales	Beijerinckiaceae	unknown genus	metagenome
Cluster_947	18.1724	-1.67904	0.626768	-2.67889	0.00738676	0.0462467	Bacteria	Bdellovibrionota	Bdellovibrionia	Bdellovibrionales	Bdellovibrionaceae	Bdellovibrio	unknown species
Cluster_1320	21.1606	-1.66357	0.642636	-2.58867	0.00963481	0.0559588	Bacteria	Bdellovibrionota	Bdellovibrionia	Bdellovibrionales	Bdellovibrionaceae	Bdellovibrio	Bdellovibrio sp.
Cluster_200	53.9487	-1.4598	0.535163	-2.72776	0.00637657	0.0425531	Bacteria	Actinobacteriota	Actinobacteria	Streptomycetales	Streptomycetaceae	Streptomyces	Multi-affiliation
Cluster_613	25.621	-1.38244	0.397241	-3.48012	0.000501188	0.00620886	Bacteria	Bdellovibrionota	Oligoflexia	0319-6G20	unknown family	unknown genus	unknown species
Cluster_339	49.8147	-1.35012	0.431714	-3.12734	0.00176397	0.0164331	Bacteria	Proteobacteria	Alphaproteobacteria	Caulobacterales	Caulobacteraceae	unknown genus	metagenome
Cluster_266	111.317	-0.911816	0.293026	-3.11173	0.00185997	0.0169877	Bacteria	Proteobacteria	Alphaproteobacteria	Rhizobiales	Xanthobacteraceae	Afipia	Multi-affiliation
Cluster_706	29.3615	1.16025	0.397804	2.91665	0.00353813	0.0272858	Bacteria	Proteobacteria	Alphaproteobacteria	Rhizobiales	Rhizobiales Incertae Sedis	Nordella	Rhodoligotrophos sp.
Cluster_517	29.1171	1.21696	0.364435	3.33929	0.000839916	0.00958904	Bacteria	Proteobacteria	Alphaproteobacteria	Rhizobiales	Xanthobacteraceae	unknown genus	unknown species
Cluster_654	21.4266	1.40975	0.322783	4.36749	1.2568e-05	0.000333349	Bacteria	Actinobacteriota	Actinobacteria	Propionibacteriales	Nocardioidaceae	Nocardioides	unknown species
Cluster_666	19.1551	1.49099	0.570652	2.61279	0.00898056	0.0536301	Bacteria	Proteobacteria	Alphaproteobacteria	Rhizobiales	Xanthobacteraceae	Pseudolabrys	unknown species
Cluster_486	41.9424	1.50622	0.502679	2.99637	0.00273212	0.0220176	Bacteria	Acidobacteriota	Blastocatellia	Blastocatellales	Blastocatellaceae	unknown genus	unknown species
Cluster_124	287.867	1.51307	0.569459	2.65703	0.00788332	0.0485721	Bacteria	Bacteroidota	Bacteroidia	Flavobacteriales	Flavobacteriaceae	Flavobacterium	unknown species
Cluster_845	16.8329	1.62352	0.598246	2.7138	0.00665158	0.0436381	Bacteria	Actinobacteriota	Actinobacteria	Propionibacteriales	Nocardioidaceae	Nocardioides	unknown species
Cluster_176	119.609	1.62989	0.620891	2.62508	0.00866277	0.0525406	Bacteria	Proteobacteria	Alphaproteobacteria	Rhizobiales	Multi-affiliation	Multi-affiliation	Multi-affiliation
Cluster_254	74.8127	1.71019	0.496174	3.44677	0.000567342	0.00684631	Bacteria	Proteobacteria	Alphaproteobacteria	Caulobacterales	Hyphomonadaceae	Hirschia	metagenome
Cluster_88	186.146	1.78537	0.458903	3.89051	0.000100033	0.00173863	Bacteria	Verrucomicrobiota	Verrucomicrobiae	Pedosphaerales	Pedosphaeraceae	unknown genus	unknown species
Cluster_581	46.6836	1.79676	0.456175	3.93875	8.19063e-05	0.00149031	Bacteria	Actinobacteriota	Actinobacteria	Micrococcales	Microbacteriaceae	unknown genus	unknown species
Cluster_1397	4.54158	1.83877	0.684606	2.68588	0.00723399	0.0459073	Bacteria	Proteobacteria	Gammaproteobacteria	PLTA13	unknown family	unknown genus	metagenome
Cluster_399	29.1149	1.88336	0.720514	2.61391	0.00895135	0.053593	Bacteria	Gemmatimonadota	Gemmatimonadetes	Gemmatimonadales	Gemmatimonadaceae	Gemmatimonas	unknown species
Cluster_1589	7.05852	1.88513	0.531426	3.54731	0.000389184	0.00512096	Bacteria	Proteobacteria	Alphaproteobacteria	Rhizobiales	Rhizobiaceae	Pseudaminobacter	unknown species
Cluster_1223	7.18737	1.98255	0.768194	2.58079	0.00985736	0.0568262	Bacteria	Bdellovibrionota	Bdellovibrionia	Bdellovibrionales	Bdellovibrionaceae	Bdellovibrio	unknown species
Cluster_228	58.9975	1.99175	0.751626	2.64992	0.00805114	0.049345	Bacteria	Proteobacteria	Gammaproteobacteria	Burkholderiales	Comamonadaceae	Ramlibacter	Multi-affiliation
Cluster_95	1144.17	2.02357	0.669632	3.02192	0.00251181	0.0207613	Bacteria	Proteobacteria	Alphaproteobacteria	Sphingomonadales	Sphingomonadaceae	Sphingopyxis	Multi-affiliation
Cluster_1110	6.7906	2.02535	0.67714	2.99104	0.00278027	0.0223284	Bacteria	Actinobacteriota	Acidimicrobiia	Microtrichales	Microtrichaceae	unknown genus	metagenome
Cluster_56	1914.82	2.12098	0.772808	2.74451	0.00606011	0.0406744	Bacteria	Proteobacteria	Gammaproteobacteria	Burkholderiales	Comamonadaceae	Rhodoferax	Polaromonas sp.
Cluster_555	29.8417	2.1378	0.784253	2.72591	0.00641243	0.0426702	Bacteria	Proteobacteria	Alphaproteobacteria	Rhizobiales	Rhizobiaceae	Pseudaminobacter	unknown species
Cluster_421	56.027	2.16615	0.644869	3.35906	0.000782092	0.00901729	Bacteria	Proteobacteria	Alphaproteobacteria	Rhizobiales	Rhizobiales Incertae Sedis	Bauldia	unknown species
Cluster_2049	3.00041	2.16841	0.749222	2.89421	0.00380114	0.0288366	Bacteria	Proteobacteria	Alphaproteobacteria	Rhizobiales	Devosiaceae	Multi-affiliation	Multi-affiliation
Cluster_334	77.4476	2.18092	0.458524	4.75638	1.97096e-06	7.65061e-05	Bacteria	Planctomycetota	Planctomycetes	Pirellulales	Pirellulaceae	Rhodopirellula	unknown species
Cluster_201	106.281	2.19059	0.690987	3.17023	0.00152318	0.0145987	Bacteria	Bacteroidota	Bacteroidia	Flavobacteriales	Flavobacteriaceae	Flavobacterium	Multi-affiliation
Cluster_351	75.7229	2.2162	0.774668	2.86083	0.00422531	0.0315408	Bacteria	Proteobacteria	Gammaproteobacteria	Burkholderiales	Multi-affiliation	Multi-affiliation	Multi-affiliation
Cluster_568	22.6422	2.21817	0.685222	3.23715	0.0012073	0.0123325	Bacteria	Verrucomicrobiota	Verrucomicrobiae	Verrucomicrobiales	Verrucomicrobiaceae	Roseimicrobium	unknown species
Cluster_842	18.0193	2.22099	0.474535	4.68035	2.8639e-06	9.52859e-05	Bacteria	Proteobacteria	Alphaproteobacteria	Rhizobiales	Rhizobiaceae	Aminobacter	Mesorhizobium sp.
Cluster_964	10.4955	2.22766	0.735375	3.02928	0.00245139	0.0206295	Bacteria	Proteobacteria	Gammaproteobacteria	PLTA13	unknown family	unknown genus	unknown species
Cluster_806	10.1853	2.26202	0.702496	3.21998	0.00128199	0.0128144	Bacteria	Chloroflexi	TK10	unknown order	unknown family	unknown genus	unknown species
Cluster_1490	3.54099	2.30835	0.828997	2.78451	0.00536095	0.0376074	Bacteria	Proteobacteria	Alphaproteobacteria	Paracaedibacterales	Paracaedibacteraceae	Candidatus Captivus	unknown species
Cluster_2119	3.34223	2.40085	0.793176	3.02689	0.00247086	0.0206302	Bacteria	Actinobacteriota	Acidimicrobiia	Microtrichales	Ilumatobacteraceae	CL500-29 marine group	Iamia sp.
Cluster_762	15.9885	2.43767	0.733079	3.32525	0.00088338	0.00975068	Bacteria	Actinobacteriota	Actinobacteria	Micrococcales	Microbacteriaceae	Schumannella	unknown species
Cluster_280	57.7021	2.46081	0.888998	2.76807	0.00563894	0.0389991	Bacteria	Bacteroidota	Bacteroidia	Sphingobacteriales	env.OPS 17	unknown genus	unknown species
Cluster_34	516.258	2.46142	0.738269	3.33404	0.000855936	0.00967706	Bacteria	Proteobacteria	Alphaproteobacteria	Rhizobiales	Devosiaceae	Devosia	unknown species
Cluster_878	10.4614	2.4699	0.907598	2.72136	0.00650144	0.0430166	Bacteria	Planctomycetota	Planctomycetes	Pirellulales	Pirellulaceae	unknown genus	Multi-affiliation
Cluster_90	268.781	2.48917	0.627584	3.96627	7.3005e-05	0.0014052	Bacteria	Proteobacteria	Alphaproteobacteria	Rhizobiales	Xanthobacteraceae	Pseudolabrys	unknown species
Cluster_1669	4.56381	2.50474	0.634567	3.94716	7.90826e-05	0.00145217	Bacteria	Proteobacteria	Alphaproteobacteria	Rhizobiales	KF-JG30-B3	unknown genus	unknown species
Cluster_59	306.028	2.50489	0.654954	3.82453	0.000131022	0.00216418	Bacteria	Proteobacteria	Alphaproteobacteria	Rhizobiales	Devosiaceae	Devosia	metagenome
Cluster_1032	6.42784	2.54821	0.882995	2.88587	0.00390336	0.0292313	Bacteria	Acidobacteriota	Acidobacteriae	Bryobacterales	Bryobacteraceae	Bryobacter	unknown species
Cluster_1144	7.37472	2.55259	0.908842	2.80862	0.00497545	0.0352214	Bacteria	Gemmatimonadota	Gemmatimonadetes	Gemmatimonadales	Gemmatimonadaceae	Gemmatimonas	unknown species
Cluster_188	334.121	2.55403	0.904691	2.8231	0.00475624	0.0344015	Bacteria	Proteobacteria	Alphaproteobacteria	Rhizobiales	Beijerinckiaceae	Bosea	Multi-affiliation
Cluster_412	34.4521	2.57143	0.6847	3.75555	0.000172959	0.00270492	Bacteria	Planctomycetota	Planctomycetes	Pirellulales	Pirellulaceae	Pirellula	unknown species
Cluster_1556	9.4808	2.57482	0.855414	3.01003	0.00261223	0.021347	Bacteria	Proteobacteria	Alphaproteobacteria	Paracaedibacterales	Paracaedibacteraceae	Candidatus Paracaedibacter	unknown species
Cluster_3438	1.52542	2.58292	0.95791	2.69641	0.00700908	0.0451119	Bacteria	Verrucomicrobiota	Chlamydiae	Chlamydiales	Parachlamydiaceae	Neochlamydia	unknown species
Cluster_218	75.5905	2.58612	0.572752	4.51525	6.32407e-06	0.00018883	Bacteria	Gemmatimonadota	Gemmatimonadetes	Gemmatimonadales	Gemmatimonadaceae	unknown genus	Gemmatimonadetes bacterium LP81
Cluster_3590	3.8887	2.60263	0.999079	2.60503	0.0091867	0.0541666	Bacteria	Proteobacteria	Alphaproteobacteria	Paracaedibacterales	Paracaedibacteraceae	Candidatus Captivus	unknown species
Cluster_547	77.1777	2.60891	0.863455	3.02147	0.0025155	0.0207613	Bacteria	Actinobacteriota	Actinobacteria	Streptomycetales	Streptomycetaceae	Streptomyces	Multi-affiliation
Cluster_1007	14.7338	2.62821	0.670272	3.92111	8.81423e-05	0.00155518	Bacteria	Proteobacteria	Alphaproteobacteria	Defluviicoccales	unknown family	unknown genus	Multi-affiliation
Cluster_546	22.1399	2.64416	0.733057	3.60703	0.000309719	0.0043454	Bacteria	Proteobacteria	Alphaproteobacteria	Rhizobiales	Xanthobacteraceae	unknown genus	unknown species
Cluster_742	53.966	2.65097	0.906983	2.92285	0.00346848	0.0268375	Bacteria	Actinobacteriota	Actinobacteria	Micrococcales	Microbacteriaceae	Microbacterium	Multi-affiliation
Cluster_1226	8.31692	2.66557	0.817248	3.26164	0.00110769	0.0114659	Bacteria	Gemmatimonadota	Gemmatimonadetes	Gemmatimonadales	Gemmatimonadaceae	unknown genus	unknown species
Cluster_899	11.4001	2.67412	0.704336	3.79666	0.000146661	0.00235568	Bacteria	Planctomycetota	Planctomycetes	Gemmatales	Gemmataceae	Gemmata	unknown species
Cluster_720	15.5242	2.68301	0.561395	4.77919	1.76e-06	6.94754e-05	Bacteria	Proteobacteria	Alphaproteobacteria	Rhizobiales	Rhizobiales Incertae Sedis	Nordella	unknown species
Cluster_937	13.1511	2.69514	0.71763	3.75561	0.000172921	0.00270492	Bacteria	Proteobacteria	Alphaproteobacteria	Paracaedibacterales	Paracaedibacteraceae	Candidatus Paracaedibacter	Multi-affiliation
Cluster_4942	1.94046	2.69937	1.00346	2.69006	0.00714401	0.0457099	Bacteria	Acidobacteriota	Blastocatellia	Blastocatellales	Blastocatellaceae	unknown genus	unknown species
Cluster_2955	1.67514	2.71721	0.920192	2.95287	0.0031483	0.0249167	Bacteria	Proteobacteria	Alphaproteobacteria	Rhizobiales	Rhizobiales Incertae Sedis	unknown genus	unknown species
Cluster_659	20.731	2.72271	0.907855	2.99905	0.00270819	0.0219006	Bacteria	Proteobacteria	Alphaproteobacteria	Sphingomonadales	Sphingomonadaceae	unknown genus	unknown species
Cluster_162	100.122	2.72852	0.672725	4.05593	4.99358e-05	0.00101131	Bacteria	Patescibacteria	Saccharimonadia	Saccharimonadales	unknown family	unknown genus	unknown species
Cluster_797	8.19184	2.73299	0.946475	2.88755	0.00388259	0.0292313	Bacteria	Proteobacteria	Gammaproteobacteria	Burkholderiales	Nitrosomonadaceae	MND1	unknown species
Cluster_2598	1.95733	2.75946	1.01837	2.70969	0.0067347	0.0439359	Bacteria	Myxococcota	Polyangia	Polyangiales	Phaselicystidaceae	Phaselicystis	metagenome
Cluster_1177	6.47045	2.76028	0.883276	3.12504	0.00177778	0.0164559	Bacteria	Proteobacteria	Alphaproteobacteria	Rhizobiales	Devosiaceae	Devosia	unknown species
Cluster_1394	5.22778	2.76456	0.860769	3.21173	0.0013194	0.013132	Bacteria	Proteobacteria	Alphaproteobacteria	Rhizobiales	Rhizobiales Incertae Sedis	Nordella	unknown species
Cluster_1853	8.53492	2.76622	0.656807	4.21162	2.53549e-05	0.000584669	Bacteria	Proteobacteria	Alphaproteobacteria	Sphingomonadales	Sphingomonadaceae	Sphingomonas	unknown species
Cluster_2963	2.08138	2.77307	1.06871	2.59479	0.00946498	0.0551099	Bacteria	Armatimonadota	Fimbriimonadia	Fimbriimonadales	Fimbriimonadaceae	unknown genus	metagenome
Cluster_1500	4.47889	2.78903	0.90893	3.06848	0.00215149	0.0188377	Bacteria	Gemmatimonadota	Gemmatimonadetes	Gemmatimonadales	Gemmatimonadaceae	Gemmatimonas	unknown species
Cluster_145	146.197	2.79612	0.71173	3.92863	8.54315e-05	0.0015424	Bacteria	Proteobacteria	Alphaproteobacteria	Rhizobiales	Xanthobacteraceae	Pseudolabrys	unknown species
Cluster_4626	1.39898	2.79614	1.03703	2.69628	0.00701181	0.0451119	Bacteria	Chloroflexi	JG30-KF-CM66	unknown order	unknown family	unknown genus	metagenome
Cluster_1308	18.8895	2.87865	1.05116	2.73854	0.0061712	0.0413009	Bacteria	Proteobacteria	Alphaproteobacteria	Paracaedibacterales	Paracaedibacteraceae	unknown genus	unknown species
Cluster_4463	2.02733	2.88917	0.993958	2.90673	0.00365224	0.0278887	Bacteria	Proteobacteria	Alphaproteobacteria	Rhodospirillales	Rhodospirillaceae	unknown genus	metagenome
Cluster_3641	1.59748	2.94003	1.12147	2.62159	0.00875212	0.0529447	Bacteria	Proteobacteria	Alphaproteobacteria	Rhodospirillales	Rhodospirillaceae	unknown genus	metagenome
Cluster_2043	4.96863	2.95008	1.09962	2.68281	0.00730059	0.0459763	Bacteria	Spirochaetota	Spirochaetia	Spirochaetales	Spirochaetaceae	Spirochaeta 2	Multi-affiliation
Cluster_870	11.7864	3.0089	0.706987	4.25595	2.08162e-05	0.000489706	Bacteria	Chloroflexi	TK10	unknown order	unknown family	unknown genus	unknown species
Cluster_2316	3.93849	3.02385	1.0681	2.83106	0.00463936	0.0338728	Bacteria	Actinobacteriota	Actinobacteria	Micrococcales	Micrococcaceae	Pseudarthrobacter	Multi-affiliation
Cluster_814	4.84602	3.03043	0.915182	3.31128	0.000928696	0.0101024	Bacteria	Proteobacteria	Alphaproteobacteria	Rhodospirillales	unknown family	unknown genus	metagenome
Cluster_3497	1.44304	3.03874	1.01323	2.99907	0.00270802	0.0219006	Bacteria	Planctomycetota	Planctomycetes	Pirellulales	Pirellulaceae	unknown genus	unknown species
Cluster_4323	1.15872	3.03915	1.05295	2.88633	0.00389764	0.0292313	Bacteria	Proteobacteria	Gammaproteobacteria	Steroidobacterales	Steroidobacteraceae	Steroidobacter	unknown species
Cluster_1693	3.56328	3.06	0.997622	3.06729	0.00216008	0.018842	Bacteria	Acidobacteriota	Vicinamibacteria	Vicinamibacterales	Vicinamibacteraceae	unknown genus	unknown species
Cluster_2158	2.13201	3.06501	1.08302	2.83005	0.00465406	0.0338728	Bacteria	Proteobacteria	Alphaproteobacteria	Reyranellales	Reyranellaceae	unknown genus	unknown species
Cluster_1984	2.61895	3.06579	1.10647	2.77077	0.00559237	0.0389959	Bacteria	Proteobacteria	Alphaproteobacteria	Rickettsiales	SM2D12	unknown genus	metagenome
Cluster_841	44.0658	3.0709	0.703203	4.36702	1.25954e-05	0.000333349	Bacteria	Proteobacteria	Alphaproteobacteria	Sphingomonadales	Sphingomonadaceae	Sphingomonas	Multi-affiliation
Cluster_7669	0.913268	3.09699	1.00657	3.07677	0.00209255	NA	Bacteria	Proteobacteria	Alphaproteobacteria	Rhizobiales	Devosiaceae	unknown genus	unknown species
Cluster_2923	1.33356	3.11429	1.11371	2.79631	0.00516893	0.0363699	Bacteria	FCPU426	unknown class	unknown order	unknown family	unknown genus	unknown species
Cluster_897	25.8486	3.1218	0.463604	6.73378	1.65312e-11	2.75009e-09	Bacteria	Planctomycetota	Planctomycetes	Pirellulales	Pirellulaceae	Pirellula	unknown species
Cluster_115	114.833	3.13852	0.710526	4.41718	9.99987e-06	0.000273996	Bacteria	Proteobacteria	Alphaproteobacteria	Rhizobiales	Devosiaceae	Devosia	metagenome
Cluster_2583	1.89883	3.14453	1.11457	2.8213	0.00478302	0.0344881	Bacteria	Proteobacteria	Alphaproteobacteria	Rhizobiales	KF-JG30-B3	unknown genus	unknown species
Cluster_414	68.0027	3.15715	1.20698	2.61574	0.00890337	0.0535813	Bacteria	Proteobacteria	Gammaproteobacteria	Burkholderiales	Alcaligenaceae	Advenella	Multi-affiliation
Cluster_4022	1.57083	3.16345	0.927499	3.41073	0.000647881	0.00769854	Bacteria	Proteobacteria	Alphaproteobacteria	Rhizobiales	Xanthobacteraceae	Rhodoplanes	unknown species
Cluster_1506	0.956882	3.16692	1.10102	2.87635	0.00402307	NA	Bacteria	Proteobacteria	Alphaproteobacteria	Rhizobiales	Devosiaceae	Devosia	metagenome
Cluster_1080	11.6223	3.17859	1.03313	3.07666	0.00209336	0.0185378	Bacteria	Verrucomicrobiota	Verrucomicrobiae	Opitutales	Opitutaceae	Multi-affiliation	Multi-affiliation
Cluster_182	87.1097	3.18048	0.955813	3.32751	0.000876259	0.0097379	Bacteria	Proteobacteria	Alphaproteobacteria	Caulobacterales	Hyphomonadaceae	SWB02	metagenome
Cluster_3876	2.1561	3.18874	0.919393	3.46831	0.000523748	0.00645401	Bacteria	Proteobacteria	Alphaproteobacteria	Rhizobiales	Devosiaceae	Devosia	unknown species
Cluster_645	19.26	3.18945	0.961606	3.31679	0.000910576	0.00995649	Bacteria	Myxococcota	Polyangia	Haliangiales	Haliangiaceae	Haliangium	unknown species
Cluster_1571	2.3697	3.20562	1.21942	2.62881	0.00856837	0.0522401	Bacteria	Bdellovibrionota	Oligoflexia	Oligoflexales	unknown family	unknown genus	unknown species
Cluster_509	23.5714	3.20568	0.884103	3.62591	0.000287946	0.00413672	Bacteria	Proteobacteria	Alphaproteobacteria	Rhizobiales	Xanthobacteraceae	Pseudolabrys	unknown species
Cluster_2377	2.90308	3.20776	0.983356	3.26205	0.00110608	0.0114659	Bacteria	Proteobacteria	Alphaproteobacteria	Rhizobiales	Rhizobiales Incertae Sedis	Bauldia	metagenome
Cluster_2830	3.45403	3.21256	0.896111	3.585	0.000337078	0.00459904	Bacteria	Actinobacteriota	Actinobacteria	Frankiales	Acidothermaceae	Acidothermus	unknown species
Cluster_2011	2.37304	3.25165	1.04797	3.1028	0.001917	0.0173723	Bacteria	Proteobacteria	Alphaproteobacteria	Rhizobiales	Xanthobacteraceae	Rhodoplanes	unknown species
Cluster_5503	1.16206	3.27515	1.1929	2.74553	0.00604138	0.0406658	Bacteria	Gemmatimonadota	Longimicrobia	Longimicrobiales	Longimicrobiaceae	unknown genus	unknown species
Cluster_232	56.4052	3.28108	0.694353	4.72538	2.29685e-06	8.49105e-05	Bacteria	Gemmatimonadota	Gemmatimonadetes	Gemmatimonadales	Gemmatimonadaceae	unknown genus	metagenome
Cluster_3629	4.6083	3.28264	0.960487	3.41769	0.000631555	0.00754303	Bacteria	Proteobacteria	Alphaproteobacteria	Rhizobiales	Devosiaceae	Devosia	Multi-affiliation
Cluster_4311	1.50317	3.28946	1.21632	2.70442	0.0068423	0.0444466	Bacteria	Proteobacteria	Alphaproteobacteria	Rhizobiales	Devosiaceae	Devosia	unknown species
Cluster_4380	1.06089	3.31482	1.24359	2.66553	0.00768668	NA	Bacteria	Actinobacteriota	Thermoleophilia	Gaiellales	Gaiellaceae	Gaiella	unknown species
Cluster_1375	4.38251	3.31566	0.798571	4.15199	3.29596e-05	0.000731075	Bacteria	Chloroflexi	TK10	unknown order	unknown family	unknown genus	unknown species
Cluster_7664	0.987074	3.33588	1.17804	2.83172	0.00462985	NA	Bacteria	Proteobacteria	Gammaproteobacteria	Burkholderiales	TRA3-20	unknown genus	unknown species
Cluster_29	639.14	3.3429	0.601529	5.55733	2.73929e-08	1.65938e-06	Bacteria	Bacteroidota	Bacteroidia	Cytophagales	Microscillaceae	unknown genus	unknown species
Cluster_2350	1.86551	3.35824	1.17898	2.84842	0.00439365	0.0324851	Bacteria	Gemmatimonadota	Gemmatimonadetes	Gemmatimonadales	Gemmatimonadaceae	Gemmatimonas	Multi-affiliation
Cluster_510	134.983	3.36628	0.863585	3.89803	9.69802e-05	0.00169825	Bacteria	Proteobacteria	Gammaproteobacteria	Xanthomonadales	Xanthomonadaceae	Pseudoxanthomonas	Multi-affiliation
Cluster_46	224.083	3.36736	0.928684	3.62595	0.000287903	0.00413672	Bacteria	Proteobacteria	Gammaproteobacteria	Burkholderiales	Methylophilaceae	Methylotenera	unknown species
Cluster_296	36.229	3.37859	1.28957	2.61993	0.0087949	0.0530656	Bacteria	Bacteroidota	Bacteroidia	Flavobacteriales	Flavobacteriaceae	Flavobacterium	Multi-affiliation
Cluster_945	9.41697	3.37864	1.18464	2.85204	0.00434392	0.0322197	Bacteria	Proteobacteria	Gammaproteobacteria	CCD24	unknown family	unknown genus	unknown species
Cluster_2155	3.71185	3.40518	1.13534	2.99925	0.00270642	0.0219006	Bacteria	Proteobacteria	Alphaproteobacteria	Dongiales	Dongiaceae	Dongia	unknown species
Cluster_924	14.1885	3.42732	1.12505	3.04638	0.00231616	0.0197985	Bacteria	Verrucomicrobiota	Verrucomicrobiae	Verrucomicrobiales	Rubritaleaceae	Luteolibacter	Verrucomicrobiaceae bacterium CHC8
Cluster_1167	7.82479	3.43943	1.02174	3.36626	0.000761954	0.00882881	Bacteria	Bacteroidota	Bacteroidia	Chitinophagales	Chitinophagaceae	Terrimonas	unknown species
Cluster_9981	1.59012	3.4428	1.22533	2.8097	0.0049588	0.0352105	Bacteria	Bacteroidota	Bacteroidia	Flavobacteriales	Flavobacteriaceae	Flavobacterium	Multi-affiliation
Cluster_606	17.5258	3.46045	0.977587	3.53979	0.00040045	0.00518138	Bacteria	Proteobacteria	Alphaproteobacteria	Caulobacterales	Hyphomonadaceae	SWB02	unknown species
Cluster_959	4.38286	3.46733	0.98139	3.53308	0.000410748	0.00528526	Bacteria	Verrucomicrobiota	Verrucomicrobiae	Pedosphaerales	Pedosphaeraceae	unknown genus	unknown species
Cluster_6381	1.35596	3.48121	1.13875	3.05706	0.00223522	0.0193525	Bacteria	Proteobacteria	Alphaproteobacteria	Sphingomonadales	Sphingomonadaceae	Sphingosinicella	Multi-affiliation
Cluster_770	9.6418	3.48302	1.0089	3.45229	0.000555843	0.0067778	Bacteria	Proteobacteria	Alphaproteobacteria	Rhodospirillales	Magnetospirillaceae	unknown genus	unknown species
Cluster_3301	3.02077	3.49676	0.981704	3.56193	0.000368137	0.00490017	Bacteria	Proteobacteria	Alphaproteobacteria	Rhizobiales	D05-2	unknown genus	metagenome
Cluster_553	46.1958	3.50432	0.960752	3.64747	0.000264831	0.00390374	Bacteria	Proteobacteria	Alphaproteobacteria	Sphingomonadales	Sphingomonadaceae	Sphingomonas	unknown species
Cluster_3956	1.65123	3.51032	1.29409	2.71259	0.00667595	0.043675	Bacteria	Acidobacteriota	Acidobacteriae	Bryobacterales	Bryobacteraceae	Bryobacter	unknown species
Cluster_1197	6.28829	3.52019	0.906978	3.88123	0.000103929	0.00177979	Bacteria	Planctomycetota	Phycisphaerae	Tepidisphaerales	WD2101 soil group	unknown genus	unknown species
Cluster_579	41.955	3.53629	1.20886	2.92531	0.00344111	0.0267145	Bacteria	Patescibacteria	Saccharimonadia	Saccharimonadales	unknown family	unknown genus	metagenome
Cluster_852	13.4535	3.54235	1.11701	3.17126	0.00151777	0.0145987	Bacteria	SAR324 clade(Marine group B)	unknown class	unknown order	unknown family	unknown genus	unknown species
Cluster_1096	7.40133	3.55475	0.941425	3.77593	0.000159413	0.00254296	Bacteria	Proteobacteria	Gammaproteobacteria	Diplorickettsiales	Diplorickettsiaceae	unknown genus	metagenome
Cluster_1746	5.54209	3.58719	0.908875	3.94685	7.91868e-05	0.00145217	Bacteria	Bacteroidota	Bacteroidia	Cytophagales	Microscillaceae	unknown genus	metagenome
Cluster_6111	1.00542	3.5884	1.13611	3.1585	0.00158584	NA	Bacteria	Proteobacteria	Gammaproteobacteria	Diplorickettsiales	Diplorickettsiaceae	unknown genus	unknown species
Cluster_6937	1.03446	3.61889	1.13343	3.19286	0.00140873	NA	Bacteria	Planctomycetota	Planctomycetes	Pirellulales	Pirellulaceae	unknown genus	Multi-affiliation
Cluster_1458	3.58983	3.62991	1.07808	3.36702	0.000759847	0.00882881	Bacteria	Spirochaetota	Spirochaetia	Spirochaetales	Spirochaetaceae	Spirochaeta 2	Spirochaeta aurantia
Cluster_2569	2.8349	3.63675	1.13394	3.20717	0.00134046	0.0132848	Bacteria	Proteobacteria	Alphaproteobacteria	Rhizobiales	Devosiaceae	Devosia	metagenome
Cluster_6374	2.71821	3.6389	1.36067	2.67434	0.00748762	0.0467483	Bacteria	Proteobacteria	Alphaproteobacteria	Rhodospirillales	unknown family	unknown genus	metagenome
Cluster_2411	2.4412	3.66648	1.25769	2.91526	0.00355397	0.0273175	Bacteria	Proteobacteria	Alphaproteobacteria	Sphingomonadales	Sphingomonadaceae	Sphingomonas	Multi-affiliation
Cluster_1547	11.9337	3.70936	0.872041	4.25365	2.10314e-05	0.000489822	Bacteria	Proteobacteria	Alphaproteobacteria	Rhizobiales	Rhizobiaceae	Mesorhizobium	Multi-affiliation
Cluster_2952	1.13932	3.71609	1.42826	2.60183	0.00927269	0.0545356	Bacteria	Bdellovibrionota	Oligoflexia	0319-6G20	unknown family	unknown genus	unknown species
Cluster_1228	5.31089	3.7225	1.26347	2.94625	0.00321654	0.0253085	Bacteria	Verrucomicrobiota	Verrucomicrobiae	Opitutales	Opitutaceae	Opitutus	metagenome
Cluster_1959	4.25271	3.73174	1.15739	3.22428	0.00126292	0.012751	Bacteria	Proteobacteria	Gammaproteobacteria	Burkholderiales	Burkholderiaceae	Lautropia	unknown species
Cluster_1193	11.7545	3.74997	0.749427	5.00378	5.6218e-07	2.56729e-05	Bacteria	Multi-affiliation	Multi-affiliation	Multi-affiliation	Multi-affiliation	Multi-affiliation	Multi-affiliation
Cluster_779	13.7064	3.7626	1.04817	3.58967	0.000331096	0.00456285	Bacteria	Patescibacteria	Parcubacteria	unknown order	unknown family	unknown genus	unknown species
Cluster_3045	4.43544	3.79075	1.19848	3.16297	0.0015617	0.0147854	Bacteria	Proteobacteria	Alphaproteobacteria	Rhizobiales	Devosiaceae	Multi-affiliation	Multi-affiliation
Cluster_1871	1.23899	3.82506	1.40887	2.71498	0.00662788	0.0436055	Bacteria	Myxococcota	Polyangia	Polyangiales	Phaselicystidaceae	Phaselicystis	unknown species
Cluster_564	20.7245	3.83794	0.808498	4.747	2.06452e-06	7.87953e-05	Bacteria	Proteobacteria	Gammaproteobacteria	Steroidobacterales	Steroidobacteraceae	unknown genus	unknown species
Cluster_3340	3.01157	3.8443	1.00335	3.83145	0.000127391	0.00211923	Bacteria	Verrucomicrobiota	Verrucomicrobiae	Verrucomicrobiales	Rubritaleaceae	Luteolibacter	unknown species
Cluster_1579	4.71487	3.85305	1.03594	3.71939	0.000199704	0.00303995	Bacteria	Proteobacteria	Alphaproteobacteria	Micavibrionales	Micavibrionaceae	unknown genus	unknown species
Cluster_7858	2.27516	3.86176	1.27585	3.02682	0.00247137	0.0206302	Bacteria	Bacteroidota	Bacteroidia	Flavobacteriales	Flavobacteriaceae	Flavobacterium	Flavobacterium fluminis
Cluster_3341	1.26434	3.87209	1.32346	2.92573	0.00343648	0.0267145	Bacteria	Planctomycetota	Planctomycetes	Pirellulales	Pirellulaceae	unknown genus	unknown species
Cluster_3414	1.24683	3.87361	1.15371	3.35751	0.00078647	0.00902309	Bacteria	Planctomycetota	Phycisphaerae	Tepidisphaerales	WD2101 soil group	unknown genus	unknown species
Cluster_8449	2.32428	3.87879	1.41229	2.74646	0.00602425	0.0406658	Bacteria	Bacteroidota	Bacteroidia	Flavobacteriales	Flavobacteriaceae	Flavobacterium	Flavobacterium fluminis
Cluster_2	19488.5	3.9168	1.0665	3.67256	0.000240129	0.00356539	Bacteria	Proteobacteria	Gammaproteobacteria	Pseudomonadales	Pseudomonadaceae	Pseudomonas	Multi-affiliation
Cluster_478	67.1287	3.94109	1.40507	2.8049	0.00503325	0.0355226	Bacteria	Actinobacteriota	Actinobacteria	Micrococcales	Micrococcaceae	Arthrobacter	Multi-affiliation
Cluster_10913	2.36069	3.9785	1.10407	3.6035	0.000313966	0.00435253	Bacteria	Proteobacteria	Gammaproteobacteria	Pseudomonadales	Pseudomonadaceae	Pseudomonas	Multi-affiliation
Cluster_643	14.544	3.98408	1.12009	3.55694	0.000375199	0.00496499	Bacteria	Actinobacteriota	Actinobacteria	Micrococcales	Micrococcaceae	Glutamicibacter	Multi-affiliation
Cluster_1902	4.27139	3.98725	1.44455	2.7602	0.00577657	0.0395365	Bacteria	Actinobacteriota	Actinobacteria	Micrococcales	Microbacteriaceae	Plantibacter	unknown species
Cluster_22	705.324	3.99073	0.969732	4.11529	3.86688e-05	0.000818723	Bacteria	Myxococcota	Polyangia	Polyangiales	BIrii41	unknown genus	metagenome
Cluster_3780	7.29502	4.01782	1.45161	2.76783	0.00564306	0.0389991	Bacteria	Verrucomicrobiota	Chlamydiae	Chlamydiales	Parachlamydiaceae	Candidatus Metachlamydia	Candidatus Metachlamydia lacustris
Cluster_638	11.3439	4.05172	0.683369	5.92903	3.04737e-09	2.44736e-07	Bacteria	Proteobacteria	Gammaproteobacteria	Burkholderiales	Comamonadaceae	unknown genus	metagenome
Cluster_2040	5.83216	4.05201	1.46838	2.75951	0.00578873	0.0395365	Bacteria	Firmicutes	Bacilli	Paenibacillales	Paenibacillaceae	Paenibacillus	Multi-affiliation
Cluster_15922	2.87302	4.08348	1.56409	2.61077	0.00903378	0.0538099	Bacteria	Proteobacteria	Gammaproteobacteria	Cellvibrionales	Cellvibrionaceae	Cellvibrio	Multi-affiliation
Cluster_6116	2.60263	4.11011	1.00089	4.10645	4.01781e-05	0.000835489	Bacteria	Armatimonadota	Fimbriimonadia	Fimbriimonadales	Fimbriimonadaceae	unknown genus	Armatimonadetes bacterium 55-13
Cluster_2062	2.23441	4.11114	1.34203	3.06337	0.00218859	0.0190195	Bacteria	Acidobacteriota	Acidobacteriae	Bryobacterales	Bryobacteraceae	Bryobacter	unknown species
Cluster_660	7.45618	4.14149	1.24681	3.32168	0.000894777	0.00982988	Bacteria	Verrucomicrobiota	Verrucomicrobiae	Pedosphaerales	Pedosphaeraceae	unknown genus	unknown species
Cluster_1132	15.2984	4.1435	0.745926	5.55484	2.77869e-08	1.65938e-06	Bacteria	Planctomycetota	Planctomycetes	Pirellulales	Pirellulaceae	Pir4 lineage	metagenome
Cluster_624	23.1628	4.16091	1.36661	3.04469	0.00232924	0.0197985	Bacteria	Myxococcota	Polyangia	Haliangiales	Haliangiaceae	Haliangium	unknown species
Cluster_8149	2.80492	4.16498	1.5865	2.62526	0.00865818	0.0525406	Bacteria	Proteobacteria	Gammaproteobacteria	Salinisphaerales	Solimonadaceae	Alkanibacter	metagenome
Cluster_6890	2.31523	4.16741	1.2663	3.29102	0.000998232	0.0106159	Bacteria	Bacteroidota	Bacteroidia	Flavobacteriales	Flavobacteriaceae	Flavobacterium	unknown species
Cluster_677	23.9552	4.18084	0.831161	5.03012	4.90172e-07	2.37835e-05	Bacteria	Planctomycetota	Planctomycetes	Pirellulales	Pirellulaceae	Pirellula	metagenome
Cluster_906	12.7451	4.1842	1.14836	3.64362	0.000268829	0.00393775	Bacteria	Myxococcota	Polyangia	Polyangiales	BIrii41	unknown genus	unknown species
Cluster_2178	22.107	4.19703	1.31097	3.20146	0.00136732	0.0134936	Bacteria	Proteobacteria	Gammaproteobacteria	Pseudomonadales	Pseudomonadaceae	Pseudomonas	Multi-affiliation
Cluster_567	16.8167	4.20639	1.49411	2.81532	0.00487284	0.0348124	Bacteria	Bacteroidota	Bacteroidia	Sphingobacteriales	KD3-93	unknown genus	unknown species
Cluster_2422	2.15171	4.24123	1.20227	3.52769	0.000419196	0.00533502	Bacteria	Multi-affiliation	Multi-affiliation	Multi-affiliation	Multi-affiliation	Multi-affiliation	Multi-affiliation
Cluster_8533	2.61517	4.24181	1.2136	3.49522	0.000473675	0.00593113	Bacteria	Proteobacteria	Gammaproteobacteria	Cellvibrionales	Cellvibrionaceae	Cellvibrio	Multi-affiliation
Cluster_5468	2.6571	4.24454	1.29936	3.26663	0.00108836	0.0114072	Bacteria	Planctomycetota	Planctomycetes	Gemmatales	Gemmataceae	Fimbriiglobus	unknown species
Cluster_3680	7.80073	4.24808	1.33546	3.18098	0.00146777	0.0142929	Bacteria	Actinobacteriota	Actinobacteria	Micrococcales	Microbacteriaceae	Microbacterium	Microbacterium sp.
Cluster_1804	3.41928	4.27055	0.90918	4.69715	2.63815e-06	9.17054e-05	Bacteria	Bacteroidota	Bacteroidia	Cytophagales	Microscillaceae	unknown genus	unknown species
Cluster_580	4.93377	4.27185	1.09858	3.8885	0.000100865	0.00174011	Bacteria	Patescibacteria	Parcubacteria	Candidatus Kaiserbacteria	unknown family	unknown genus	unknown species
Cluster_433	36.1291	4.27221	0.751174	5.68738	1.29004e-08	8.58429e-07	Bacteria	Bdellovibrionota	Bdellovibrionia	Bdellovibrionales	Bdellovibrionaceae	Bdellovibrio	Bdellovibrio sp.
Cluster_2925	2.28512	4.27428	1.5082	2.83404	0.00459643	0.03377	Bacteria	Bdellovibrionota	Bdellovibrionia	Bacteriovoracales	Bacteriovoracaceae	Peredibacter	Bacteriovorax sp.
Cluster_2646	2.23022	4.29596	1.21303	3.54151	0.000397838	0.00518138	Bacteria	Proteobacteria	Alphaproteobacteria	Caulobacterales	Caulobacteraceae	Caulobacter	metagenome
Cluster_3491	2.34954	4.30803	1.20184	3.58454	0.000337671	0.00459904	Bacteria	Bacteroidota	Bacteroidia	Chitinophagales	unknown family	unknown genus	metagenome
Cluster_3044	2.36626	4.33438	1.1181	3.87656	0.000105945	0.00180106	Bacteria	Acidobacteriota	Acidobacteriae	PAUC26f	unknown family	unknown genus	metagenome
Cluster_2419	2.33648	4.34364	1.32144	3.28706	0.0010124	0.0107177	Bacteria	Acidobacteriota	Acidobacteriae	Solibacterales	Solibacteraceae	Candidatus Solibacter	unknown species
Cluster_2324	29.654	4.34834	1.61826	2.68704	0.00720875	0.0459073	Bacteria	Proteobacteria	Gammaproteobacteria	Pseudomonadales	Pseudomonadaceae	Pseudomonas	Multi-affiliation
Cluster_5181	1.93062	4.3502	1.62717	2.67347	0.00750703	0.0467483	Bacteria	Proteobacteria	Gammaproteobacteria	211ds20	unknown family	unknown genus	unknown species
Cluster_608	27.5011	4.35591	0.924145	4.71344	2.43564e-06	8.86344e-05	Bacteria	Bdellovibrionota	Oligoflexia	0319-6G20	unknown family	unknown genus	unknown species
Cluster_2403	1.90233	4.37762	1.57683	2.77622	0.00549954	0.0384638	Bacteria	Acidobacteriota	Acidobacteriae	Acidobacteriales	unknown family	unknown genus	unknown species
Cluster_1105	9.29346	4.38781	1.17743	3.72659	0.000194089	0.00297391	Bacteria	Bdellovibrionota	Oligoflexia	0319-6G20	unknown family	unknown genus	unknown species
Cluster_1089	7.36548	4.38792	0.792302	5.53819	3.05619e-08	1.77947e-06	Bacteria	Actinobacteriota	Acidimicrobiia	Microtrichales	Ilumatobacteraceae	CL500-29 marine group	unknown species
Cluster_390	209.733	4.44413	1.51308	2.93714	0.0033125	0.0259758	Bacteria	Actinobacteriota	Actinobacteria	Corynebacteriales	Nocardiaceae	Rhodococcus	Multi-affiliation
Cluster_907	6.61814	4.45216	0.976567	4.55899	5.13997e-06	0.000159613	Bacteria	Proteobacteria	Gammaproteobacteria	Steroidobacterales	Steroidobacteraceae	unknown genus	unknown species
Cluster_985	3.66951	4.45268	1.5747	2.82763	0.00468942	0.0340239	Bacteria	Multi-affiliation	Multi-affiliation	Multi-affiliation	Multi-affiliation	Multi-affiliation	Multi-affiliation
Cluster_801	13.6026	4.4693	0.949211	4.70843	2.49628e-06	8.94437e-05	Bacteria	Proteobacteria	Alphaproteobacteria	Rhizobiales	Xanthobacteraceae	Afipia	metagenome
Cluster_734	4.28522	4.50022	1.68447	2.6716	0.00754914	0.0468143	Bacteria	Proteobacteria	Gammaproteobacteria	Burkholderiales	Comamonadaceae	Acidovorax	Multi-affiliation
Cluster_1383	5.04664	4.50409	1.24685	3.61238	0.000303405	0.0042826	Bacteria	Verrucomicrobiota	Verrucomicrobiae	Opitutales	Opitutaceae	Opitutus	unknown species
Cluster_5467	2.32237	4.51306	1.42572	3.16547	0.00154831	0.0147787	Bacteria	Gemmatimonadota	Gemmatimonadetes	Gemmatimonadales	Gemmatimonadaceae	unknown genus	unknown species
Cluster_3009	2.13265	4.52926	1.50015	3.0192	0.0025344	0.0207839	Bacteria	Verrucomicrobiota	Chlamydiae	Chlamydiales	Parachlamydiaceae	Neochlamydia	metagenome
Cluster_4045	2.25189	4.57096	1.76696	2.58691	0.00968418	0.0561056	Bacteria	Myxococcota	Polyangia	Polyangiales	BIrii41	unknown genus	unknown species
Cluster_275	631.787	4.62379	1.724	2.68202	0.00731794	0.0459763	Bacteria	Actinobacteriota	Actinobacteria	Propionibacteriales	Nocardioidaceae	Nocardioides	Multi-affiliation
Cluster_1664	5.50437	4.64264	1.42847	3.25008	0.00115372	0.011837	Bacteria	Proteobacteria	Alphaproteobacteria	Rhizobiales	Rhizobiaceae	Mesorhizobium	unknown species
Cluster_996	43.1896	4.70778	1.32163	3.56209	0.000367912	0.00490017	Bacteria	Proteobacteria	Gammaproteobacteria	Salinisphaerales	Solimonadaceae	Fontimonas	unknown species
Cluster_6092	3.71021	4.7231	1.41864	3.32932	0.000870583	0.0097379	Bacteria	Actinobacteriota	Actinobacteria	Propionibacteriales	Nocardioidaceae	Nocardioides	unknown species
Cluster_4867	2.6221	4.73953	1.81806	2.60691	0.0091363	0.0540062	Bacteria	Verrucomicrobiota	Chlamydiae	Chlamydiales	cvE6	unknown genus	Multi-affiliation
Cluster_2245	5.37431	4.77398	0.925162	5.16016	2.46743e-07	1.22269e-05	Bacteria	Patescibacteria	Parcubacteria	Candidatus Kaiserbacteria	unknown family	unknown genus	unknown species
Cluster_117	3.15455	4.78137	1.06562	4.48695	7.22501e-06	0.000207741	Bacteria	Bacteroidota	Bacteroidia	Flavobacteriales	Flavobacteriaceae	Flavobacterium	Flavobacterium sp.
Cluster_1313	8.60472	4.78856	1.29228	3.70551	0.000210965	0.00319051	Bacteria	Gemmatimonadota	Gemmatimonadetes	Gemmatimonadales	Gemmatimonadaceae	unknown genus	unknown species
Cluster_1912	11.0222	4.79861	1.45512	3.29774	0.000974648	0.0104126	Bacteria	Actinobacteriota	Actinobacteria	Micrococcales	Multi-affiliation	Multi-affiliation	Multi-affiliation
Cluster_725	11.6947	4.81518	1.32986	3.62082	0.000293669	0.00417045	Bacteria	Patescibacteria	Parcubacteria	Candidatus Kaiserbacteria	unknown family	unknown genus	unknown species
Cluster_1290	6.08501	4.82697	0.889448	5.42693	5.73306e-08	3.17912e-06	Bacteria	Proteobacteria	Alphaproteobacteria	unknown order	unknown family	unknown genus	metagenome
Cluster_8147	4.18062	4.84778	1.59137	3.04629	0.00231686	0.0197985	Bacteria	Proteobacteria	Alphaproteobacteria	Paracaedibacterales	Paracaedibacteraceae	unknown genus	unknown species
Cluster_1297	9.67875	4.85694	1.5229	3.18928	0.00142628	0.0140161	Bacteria	Bacteroidota	Bacteroidia	Chitinophagales	37-13	unknown genus	metagenome
Cluster_5099	4.26876	4.90507	1.41912	3.45642	0.000547402	0.00670999	Bacteria	Bacteroidota	Bacteroidia	Chitinophagales	Chitinophagaceae	Edaphobaculum	unknown species
Cluster_156	220.743	4.95795	1.30486	3.7996	0.000144932	0.00235568	Bacteria	Proteobacteria	Alphaproteobacteria	Caulobacterales	Caulobacteraceae	Brevundimonas	Multi-affiliation
Cluster_821	7.64587	4.97597	1.10566	4.50043	6.7815e-06	0.000199925	Bacteria	Patescibacteria	Parcubacteria	Candidatus Kaiserbacteria	unknown family	unknown genus	unknown species
Cluster_1346	7.04369	4.98246	0.958068	5.20053	1.9872e-07	1.02849e-05	Bacteria	Verrucomicrobiota	Verrucomicrobiae	Opitutales	Opitutaceae	Lacunisphaera	unknown species
Cluster_1411	3.85475	5.00703	1.6293	3.07312	0.00211836	0.0186881	Bacteria	Acidobacteriota	Acidobacteriae	Bryobacterales	Bryobacteraceae	Bryobacter	unknown species
Cluster_2378	11.0139	5.00915	1.27746	3.92119	8.81139e-05	0.00155518	Bacteria	Proteobacteria	Alphaproteobacteria	Rhizobiales	Kaistiaceae	Kaistia	alpha proteobacterium LMG 20591
Cluster_840	52.1913	5.0315	1.17712	4.2744	1.91654e-05	0.000460168	Bacteria	Verrucomicrobiota	Verrucomicrobiae	Verrucomicrobiales	Rubritaleaceae	Luteolibacter	unknown species
Cluster_4897	5.38963	5.03755	1.38986	3.6245	0.000289517	0.00413672	Bacteria	Proteobacteria	Alphaproteobacteria	unknown order	unknown family	unknown genus	unknown species
Cluster_2825	3.16082	5.03956	1.85073	2.72302	0.00646885	0.0429229	Bacteria	Myxococcota	Polyangia	Nannocystales	Nannocystaceae	Pseudenhygromyxa	unknown species
Cluster_1495	6.23268	5.04131	1.16091	4.34255	1.40838e-05	0.000368553	Bacteria	Actinobacteriota	Acidimicrobiia	Microtrichales	Microtrichaceae	unknown genus	unknown species
Cluster_740	4.00726	5.05339	1.61018	3.13841	0.00169867	0.0159524	Bacteria	Spirochaetota	Spirochaetia	Spirochaetales	Spirochaetaceae	Spirochaeta 2	unknown species
Cluster_804	11.8048	5.08568	1.25928	4.03858	5.37764e-05	0.00107047	Bacteria	Spirochaetota	Spirochaetia	Spirochaetales	Spirochaetaceae	Salinispira	metagenome
Cluster_1851	4.20279	5.08694	1.0861	4.68367	2.81782e-06	9.51116e-05	Bacteria	Bacteroidota	Kapabacteria	Kapabacteriales	unknown family	unknown genus	unknown species
Cluster_222	173.614	5.11871	1.14924	4.45399	8.42878e-06	0.000233698	Bacteria	Proteobacteria	Gammaproteobacteria	Alteromonadales	Alteromonadaceae	Rheinheimera	Rheinheimera sp.
Cluster_820	13.0188	5.14441	0.839176	6.13031	8.7709e-10	8.17097e-08	Bacteria	Verrucomicrobiota	Verrucomicrobiae	Opitutales	Opitutaceae	Opitutus	unknown species
Cluster_715	15.1911	5.16185	1.45767	3.54116	0.000398378	0.00518138	Bacteria	Proteobacteria	Alphaproteobacteria	Sphingomonadales	Sphingomonadaceae	Sphingomonas	Sphingomonas sp.
Cluster_908	9.26869	5.16186	1.19039	4.33627	1.44921e-05	0.000370903	Bacteria	Myxococcota	Polyangia	Blfdi19	unknown family	unknown genus	metagenome
Cluster_637	108.361	5.17278	1.19721	4.3207	1.55535e-05	0.000389506	Bacteria	Bacteroidota	Bacteroidia	Flavobacteriales	Flavobacteriaceae	Flavobacterium	Multi-affiliation
Cluster_161	262.614	5.21246	1.16757	4.46437	8.03028e-06	0.000225332	Bacteria	Proteobacteria	Gammaproteobacteria	Alteromonadales	Alteromonadaceae	Rheinheimera	Multi-affiliation
Cluster_139	395.514	5.22471	0.827913	6.31071	2.77766e-10	3.23459e-08	Bacteria	Bacteroidota	Bacteroidia	Flavobacteriales	Flavobacteriaceae	Flavobacterium	Multi-affiliation
Cluster_3450	6.34598	5.2298	1.54406	3.38703	0.000706527	0.00831062	Bacteria	Proteobacteria	Alphaproteobacteria	Sphingomonadales	Sphingomonadaceae	Sphingobium	unknown species
Cluster_948	9.64442	5.25776	1.40759	3.7353	0.000187495	0.00289189	Bacteria	Bdellovibrionota	Oligoflexia	0319-6G20	unknown family	unknown genus	unknown species
Cluster_682	4.7038	5.2642	1.1234	4.68594	2.78673e-06	9.51116e-05	Bacteria	Proteobacteria	Gammaproteobacteria	Burkholderiales	Neisseriaceae	unknown genus	unknown species
Cluster_10657	5.37991	5.26581	1.96052	2.68593	0.00723286	0.0459073	Bacteria	Proteobacteria	Gammaproteobacteria	Pseudomonadales	Pseudomonadaceae	Pseudomonas	Multi-affiliation
Cluster_1442	7.43613	5.30629	1.34087	3.95734	7.57876e-05	0.00142346	Bacteria	Myxococcota	Polyangia	Nannocystales	Nannocystaceae	Nannocystis	Multi-affiliation
Cluster_348	102.759	5.34323	1.17433	4.55003	5.36394e-06	0.000164376	Bacteria	Proteobacteria	Gammaproteobacteria	Burkholderiales	Comamonadaceae	Multi-affiliation	Multi-affiliation
Cluster_17607	4.53309	5.35514	1.73332	3.08953	0.00200476	0.017958	Bacteria	Proteobacteria	Gammaproteobacteria	Pseudomonadales	Pseudomonadaceae	Pseudomonas	Multi-affiliation
Cluster_2436	3.87226	5.3807	1.2865	4.18245	2.88385e-05	0.000645816	Bacteria	Planctomycetota	Planctomycetes	Pirellulales	Pirellulaceae	Pirellula	unknown species
Cluster_693	24.5561	5.39392	0.747464	7.2163	5.3422e-13	1.55525e-10	Bacteria	Multi-affiliation	Multi-affiliation	Multi-affiliation	Multi-affiliation	Multi-affiliation	Multi-affiliation
Cluster_1699	5.23243	5.39622	1.71733	3.14222	0.00167671	0.01581	Bacteria	Bacteroidota	Bacteroidia	Flavobacteriales	Flavobacteriaceae	Flavobacterium	Multi-affiliation
Cluster_2048	5.80669	5.40694	1.24663	4.33725	1.44273e-05	0.000370903	Bacteria	Proteobacteria	Gammaproteobacteria	Salinisphaerales	Solimonadaceae	Alkanibacter	metagenome
Cluster_4589	4.55524	5.4432	1.90627	2.85541	0.00429809	0.0319817	Bacteria	Proteobacteria	Alphaproteobacteria	Rhodospirillales	unknown family	unknown genus	unknown species
Cluster_50	1093.22	5.56224	0.726878	7.65224	1.97503e-14	9.19968e-12	Bacteria	Bacteroidota	Bacteroidia	Flavobacteriales	Flavobacteriaceae	Flavobacterium	Flavobacterium fluminis
Cluster_2022	4.76853	5.59542	1.42632	3.92299	8.74566e-05	0.00155518	Bacteria	Bacteroidota	Bacteroidia	Sphingobacteriales	env.OPS 17	unknown genus	unknown species
Cluster_775	19.6825	5.62741	1.03294	5.44796	5.09501e-08	2.89422e-06	Bacteria	Bacteroidota	Kapabacteria	Kapabacteriales	unknown family	unknown genus	unknown species
Cluster_1913	4.75263	5.6436	1.32226	4.26813	1.97116e-05	0.000468451	Bacteria	Bdellovibrionota	Bdellovibrionia	Bdellovibrionales	Bdellovibrionaceae	Bdellovibrio	Bdellovibrio sp.
Cluster_1234	51.7631	5.69696	1.43734	3.96356	7.38417e-05	0.00140965	Bacteria	Proteobacteria	Alphaproteobacteria	Rhizobiales	Rhizobiaceae	Multi-affiliation	Multi-affiliation
Cluster_868	34.7752	5.70298	1.35745	4.20124	2.65453e-05	0.000606118	Bacteria	Firmicutes	Bacilli	Paenibacillales	Paenibacillaceae	Paenibacillus	Paenibacillus sp.
Cluster_26	1174.73	5.73696	1.16105	4.94118	7.76521e-07	3.22949e-05	Bacteria	Bacteroidota	Bacteroidia	Flavobacteriales	Flavobacteriaceae	Flavobacterium	Multi-affiliation
Cluster_2559	5.5931	5.77275	1.34774	4.28327	1.84164e-05	0.000446791	Bacteria	Bacteroidota	Bacteroidia	Flavobacteriales	Flavobacteriaceae	Flavobacterium	Multi-affiliation
Cluster_345	37.0092	5.77276	0.910068	6.34322	2.2501e-10	2.75815e-08	Bacteria	Patescibacteria	Parcubacteria	Candidatus Kaiserbacteria	unknown family	unknown genus	unknown species
Cluster_1461	5.53956	5.77431	2.04898	2.81814	0.00483032	0.0346148	Bacteria	Actinobacteriota	Actinobacteria	Micrococcales	Micrococcaceae	Glutamicibacter	Multi-affiliation
Cluster_6631	5.71036	5.78417	2.13044	2.71502	0.00662726	0.0436055	Bacteria	Proteobacteria	Alphaproteobacteria	Caulobacterales	Caulobacteraceae	Brevundimonas	Multi-affiliation
Cluster_3772	6.15183	5.88547	1.68899	3.4846	0.000492868	0.00613845	Bacteria	Bdellovibrionota	Bdellovibrionia	Bdellovibrionales	Bdellovibrionaceae	Bdellovibrio	unknown species
Cluster_4138	6.32717	5.89344	1.64916	3.57361	0.000352097	0.00476764	Bacteria	Proteobacteria	Alphaproteobacteria	Sphingomonadales	Sphingomonadaceae	Novosphingobium	Croceicoccus sp.
Cluster_4190	6.13144	5.89471	2.13969	2.75494	0.00587027	0.0399762	Bacteria	Bacteroidota	Bacteroidia	Sphingobacteriales	Sphingobacteriaceae	Sphingobacterium	Multi-affiliation
Cluster_67	716.688	5.90784	1.34033	4.40774	1.04454e-05	0.000282875	Bacteria	Bacteroidota	Bacteroidia	Flavobacteriales	Flavobacteriaceae	Flavobacterium	Multi-affiliation
Cluster_127	432.353	5.91027	1.18043	5.00689	5.53167e-07	2.56729e-05	Bacteria	Proteobacteria	Alphaproteobacteria	Sphingomonadales	Sphingomonadaceae	Sphingobium	Multi-affiliation
Cluster_14640	6.3594	5.92251	2.27135	2.60749	0.00912094	0.0540062	Bacteria	Bacteroidota	Bacteroidia	Flavobacteriales	Weeksellaceae	Chryseobacterium	Multi-affiliation
Cluster_1247	7.32918	5.93633	1.18775	4.99795	5.79422e-07	2.59514e-05	Bacteria	Proteobacteria	Gammaproteobacteria	Diplorickettsiales	Diplorickettsiaceae	unknown genus	unknown species
Cluster_504	164.202	6.05947	1.27735	4.74379	2.0976e-06	7.87953e-05	Bacteria	Proteobacteria	Gammaproteobacteria	Burkholderiales	Comamonadaceae	Ottowia	unknown species
Cluster_1135	6.70939	6.07047	1.86652	3.2523	0.00114475	0.011797	Bacteria	Actinobacteriota	Actinobacteria	Micrococcales	Microbacteriaceae	Microbacterium	Microbacterium sp.
Cluster_1771	14.8084	6.18553	2.2392	2.76239	0.00573804	0.0395365	Bacteria	Bacteroidota	Bacteroidia	Flavobacteriales	Flavobacteriaceae	Flavobacterium	unknown species
Cluster_1416	21.9511	6.19048	1.92228	3.22038	0.00128019	0.0128144	Bacteria	Actinobacteriota	Actinobacteria	Micrococcales	Microbacteriaceae	Agrococcus	Agrococcus jejuensis
Cluster_1061	18.1099	6.21894	1.23786	5.02396	5.06156e-07	2.40579e-05	Bacteria	Proteobacteria	Gammaproteobacteria	HglApr721	unknown family	unknown genus	unknown species
Cluster_301	226.044	6.25702	1.8187	3.44039	0.000580886	0.00697363	Bacteria	Bacteroidota	Bacteroidia	Flavobacteriales	Weeksellaceae	Chryseobacterium	Multi-affiliation
Cluster_641	9.38231	6.26648	1.39478	4.49281	7.02904e-06	0.000204633	Bacteria	Patescibacteria	Parcubacteria	Candidatus Kaiserbacteria	unknown family	unknown genus	metagenome
Cluster_737	19.3287	6.27439	2.01568	3.11279	0.00185329	0.0169877	Bacteria	Bacteroidota	Bacteroidia	Sphingobacteriales	Sphingobacteriaceae	Sphingobacterium	Multi-affiliation
Cluster_3348	12.7413	6.27826	2.40672	2.60864	0.00909022	0.0540062	Bacteria	Actinobacteriota	Actinobacteria	Pseudonocardiales	Pseudonocardiaceae	Pseudonocardia	Multi-affiliation
Cluster_626	187.96	6.29039	1.21397	5.18165	2.19933e-07	1.11353e-05	Bacteria	Bacteroidota	Bacteroidia	Flavobacteriales	Flavobacteriaceae	Flavobacterium	Multi-affiliation
Cluster_322	128.196	6.31987	1.38206	4.5728	4.81253e-06	0.000153539	Bacteria	Proteobacteria	Alphaproteobacteria	Sphingomonadales	Sphingomonadaceae	Novosphingobium	Multi-affiliation
Cluster_830	8.00544	6.35444	1.94237	3.27149	0.00106984	0.0112745	Bacteria	Myxococcota	Polyangia	Polyangiales	Sandaracinaceae	unknown genus	metagenome
Cluster_9469	8.65271	6.39827	2.26969	2.81901	0.00481726	0.0346148	Bacteria	Actinobacteriota	Actinobacteria	Micrococcales	Dermabacteraceae	Brachybacterium	Multi-affiliation
Cluster_728	16.676	6.45976	1.42802	4.52359	6.08001e-06	0.000183901	Bacteria	Myxococcota	Polyangia	Haliangiales	Haliangiaceae	Haliangium	unknown species
Cluster_3567	19.6446	6.48404	1.63686	3.96128	7.45503e-05	0.00141161	Bacteria	Verrucomicrobiota	Verrucomicrobiae	Verrucomicrobiales	Verrucomicrobiaceae	Prosthecobacter	Multi-affiliation
Cluster_669	98.0897	6.51222	1.10827	5.87601	4.20262e-09	3.15738e-07	Bacteria	Proteobacteria	Alphaproteobacteria	Rhizobiales	Kaistiaceae	Kaistia	Multi-affiliation
Cluster_1246	9.18237	6.53377	1.97747	3.30411	0.000952789	0.0102734	Bacteria	Dependentiae	Babeliae	Babeliales	UBA12409	unknown genus	unknown species
Cluster_991	9.11758	6.58359	0.943282	6.97945	2.96335e-12	5.75137e-10	Bacteria	Bdellovibrionota	Oligoflexia	0319-6G20	unknown family	unknown genus	unknown species
Cluster_3736	21.9914	6.59468	2.23388	2.95212	0.00315605	0.0249167	Bacteria	Actinobacteriota	Actinobacteria	Propionibacteriales	Nocardioidaceae	Nocardioides	Nocardioides dubius
Cluster_7896	10.2278	6.65362	2.56019	2.59887	0.009353	0.0545943	Bacteria	Bacteroidota	Bacteroidia	Flavobacteriales	Flavobacteriaceae	Flavobacterium	unknown species
Cluster_203	78.5178	6.68352	1.62257	4.11909	3.80371e-05	0.000812738	Bacteria	Proteobacteria	Alphaproteobacteria	Rhizobiales	Rhizobiaceae	Allorhizobium-Neorhizobium-Pararhizobium-Rhizobium	Multi-affiliation
Cluster_100	518.74	6.80581	1.29285	5.26421	1.40796e-07	7.45261e-06	Bacteria	Proteobacteria	Alphaproteobacteria	Rhizobiales	Rhizobiaceae	Allorhizobium-Neorhizobium-Pararhizobium-Rhizobium	Multi-affiliation
Cluster_379	68.3966	6.85148	1.03523	6.61834	3.63245e-11	5.28749e-09	Bacteria	Bacteroidota	Bacteroidia	Chitinophagales	37-13	unknown genus	metagenome
Cluster_5708	11.9818	6.87615	1.94888	3.52826	0.000418299	0.00533502	Bacteria	Proteobacteria	Gammaproteobacteria	Pseudomonadales	Pseudomonadaceae	Pseudomonas	Multi-affiliation
Cluster_923	18.8189	6.93367	1.38941	4.99036	6.0268e-07	2.64838e-05	Bacteria	Proteobacteria	Alphaproteobacteria	Holosporales	Holosporaceae	unknown genus	unknown species
Cluster_4359	14.1331	7.11075	1.89346	3.75542	0.00017305	0.00270492	Bacteria	Firmicutes	Bacilli	Thermoactinomycetales	Thermoactinomycetaceae	unknown genus	unknown species
Cluster_63	867.055	7.14757	1.28479	5.56323	2.64823e-08	1.65938e-06	Bacteria	Proteobacteria	Gammaproteobacteria	Cellvibrionales	Cellvibrionaceae	Cellvibrio	Multi-affiliation
Cluster_3852	15.1399	7.22753	2.28428	3.16403	0.001556	0.0147854	Bacteria	Actinobacteriota	Actinobacteria	Propionibacteriales	Nocardioidaceae	Nocardioides	unknown species
Cluster_3693	15.7316	7.27795	1.89096	3.84882	0.00011869	0.0019887	Bacteria	Actinobacteriota	Actinobacteria	Propionibacteriales	Nocardioidaceae	Nocardioides	Multi-affiliation
Cluster_661	32.0147	7.28539	1.26914	5.74043	9.44354e-09	6.46882e-07	Bacteria	Proteobacteria	Alphaproteobacteria	Rickettsiales	Rickettsiaceae	unknown genus	unknown species
Cluster_970	15.2524	7.29045	1.16606	6.2522	4.04714e-10	4.48847e-08	Bacteria	Patescibacteria	Parcubacteria	Candidatus Kaiserbacteria	unknown family	unknown genus	unknown species
Cluster_746	16.2121	7.32392	2.30251	3.18085	0.00146844	0.0142929	Bacteria	Bacteroidota	Bacteroidia	Flavobacteriales	Weeksellaceae	Chryseobacterium	Multi-affiliation
Cluster_1798	16.3229	7.34808	2.21989	3.31011	0.000932592	0.0101024	Bacteria	Proteobacteria	Alphaproteobacteria	Caulobacterales	Caulobacteraceae	Brevundimonas	unknown species
Cluster_1498	17.1111	7.42243	1.7293	4.29217	1.76937e-05	0.000437755	Bacteria	Proteobacteria	Alphaproteobacteria	Rhizobiales	Devosiaceae	Devosia	Multi-affiliation
Cluster_314	465.487	7.49094	1.2945	5.78675	7.17603e-09	5.2228e-07	Bacteria	Proteobacteria	Alphaproteobacteria	Rhizobiales	Devosiaceae	Devosia	metagenome
Cluster_219	622.5	7.66175	1.53699	4.98491	6.19896e-07	2.67359e-05	Bacteria	Proteobacteria	Alphaproteobacteria	Sphingomonadales	Sphingomonadaceae	Sphingobium	Multi-affiliation
Cluster_683	31.9063	7.67915	1.33768	5.74063	9.4323e-09	6.46882e-07	Bacteria	Verrucomicrobiota	Chlamydiae	Chlamydiales	cvE6	unknown genus	unknown species
Cluster_1580	28.7074	7.83023	1.94533	4.02513	5.69434e-05	0.00112391	Bacteria	Actinobacteriota	Actinobacteria	Pseudonocardiales	Pseudonocardiaceae	Pseudonocardia	Multi-affiliation
Cluster_972	23.8937	7.89947	2.65174	2.97897	0.00289217	0.0229893	Bacteria	Proteobacteria	Gammaproteobacteria	Burkholderiales	Oxalobacteraceae	Massilia	unknown species
Cluster_817	23.9409	7.92013	1.07405	7.37404	1.65528e-13	6.42523e-11	Bacteria	Proteobacteria	Gammaproteobacteria	Gammaproteobacteria Incertae Sedis	unknown family	Candidatus Berkiella	unknown species
Cluster_3843	24.4485	7.93405	2.56437	3.09396	0.00197505	0.017829	Bacteria	Proteobacteria	Gammaproteobacteria	Pseudomonadales	Pseudomonadaceae	Pseudomonas	Multi-affiliation
Cluster_1756	25.6491	8.00824	2.96605	2.69996	0.00693469	0.0448636	Bacteria	Proteobacteria	Alphaproteobacteria	Sphingomonadales	Sphingomonadaceae	Sphingomonas	Multi-affiliation
Cluster_369	210.895	8.10014	1.35974	5.95711	2.56744e-09	2.13556e-07	Bacteria	Proteobacteria	Alphaproteobacteria	Rhizobiales	Rhizobiaceae	Allorhizobium-Neorhizobium-Pararhizobium-Rhizobium	Multi-affiliation
Cluster_1148	35.1553	8.13855	2.44511	3.3285	0.000873151	0.0097379	Bacteria	Proteobacteria	Multi-affiliation	Multi-affiliation	Multi-affiliation	Multi-affiliation	Multi-affiliation
Cluster_864	35.4501	8.15627	1.37803	5.91881	3.24284e-09	2.51752e-07	Bacteria	Proteobacteria	Alphaproteobacteria	Rhizobiales	Rhizobiaceae	Aminobacter	unknown species
Cluster_73	1841.52	8.22943	1.52901	5.38218	7.35895e-08	3.98581e-06	Bacteria	Bacteroidota	Bacteroidia	Flavobacteriales	Weeksellaceae	Chryseobacterium	Multi-affiliation
Cluster_499	31.8792	8.31909	1.03341	8.05012	8.27132e-16	4.81597e-13	Bacteria	Acidobacteriota	Blastocatellia	Pyrinomonadales	Pyrinomonadaceae	RB41	unknown species
Cluster_1928	33.3735	8.3754	1.78276	4.698	2.62718e-06	9.17054e-05	Bacteria	Patescibacteria	Saccharimonadia	Saccharimonadales	Multi-affiliation	Multi-affiliation	Multi-affiliation
Cluster_401	34.277	8.44655	1.17383	7.19575	6.21199e-13	1.60752e-10	Bacteria	Bdellovibrionota	Bdellovibrionia	Bdellovibrionales	Bdellovibrionaceae	Bdellovibrio	unknown species
Cluster_323	58.0174	8.53555	1.72213	4.9564	7.18113e-07	3.04088e-05	Bacteria	Proteobacteria	Gammaproteobacteria	Burkholderiales	Multi-affiliation	Multi-affiliation	Multi-affiliation
Cluster_527	43.8993	8.7958	1.91794	4.58607	4.51675e-06	0.000146104	Bacteria	Patescibacteria	Parcubacteria	Candidatus Kaiserbacteria	unknown family	unknown genus	metagenome
Cluster_2563	46.2094	8.85561	2.11059	4.19579	2.71919e-05	0.000614854	Bacteria	Proteobacteria	Gammaproteobacteria	Pseudomonadales	Pseudomonadaceae	Pseudomonas	Pseudomonas sp.
Cluster_92	1182.79	8.89964	1.58895	5.60095	2.13174e-08	1.37912e-06	Bacteria	Proteobacteria	Gammaproteobacteria	Pseudomonadales	Pseudomonadaceae	Pseudomonas	unknown species
Cluster_321	122.298	9.22761	1.44435	6.38875	1.67243e-10	2.16394e-08	Bacteria	Proteobacteria	Alphaproteobacteria	Caulobacterales	Caulobacteraceae	Brevundimonas	Brevundimonas sp.
Cluster_105	314.727	9.29351	1.42737	6.51094	7.46835e-11	1.02316e-08	Bacteria	Proteobacteria	Alphaproteobacteria	Caulobacterales	Caulobacteraceae	Brevundimonas	Multi-affiliation
Cluster_106	137.597	9.78767	1.39953	6.99352	2.68069e-12	5.67575e-10	Bacteria	Bacteroidota	Bacteroidia	Flavobacteriales	Flavobacteriaceae	Flavobacterium	unknown species
Cluster_146	673.918	9.87758	1.44983	6.81294	9.56209e-12	1.71309e-09	Bacteria	Proteobacteria	Alphaproteobacteria	Caulobacterales	Caulobacteraceae	Brevundimonas	Multi-affiliation
Cluster_191	120.59	9.9261	1.663	5.96878	2.39027e-09	2.06183e-07	Bacteria	Proteobacteria	Gammaproteobacteria	Burkholderiales	Comamonadaceae	Delftia	Multi-affiliation
Cluster_469	190.385	10.2393	1.46184	7.00439	2.48066e-12	5.67575e-10	Bacteria	Firmicutes	Bacilli	Bacillales	Planococcaceae	Multi-affiliation	Multi-affiliation
Cluster_262	622.398	10.5022	1.68956	6.21592	5.10258e-10	5.16692e-08	Bacteria	Proteobacteria	Alphaproteobacteria	Rhodobacterales	Rhodobacteraceae	Paracoccus	Multi-affiliation
Cluster_365	146.63	10.5298	1.7471	6.02705	1.66975e-09	1.49571e-07	Bacteria	Actinobacteriota	Actinobacteria	Micrococcales	Microbacteriaceae	Agromyces	Agromyces atrinae
Cluster_456	259.431	11.0313	1.65134	6.68021	2.38607e-11	3.70477e-09	Bacteria	Proteobacteria	Alphaproteobacteria	Caulobacterales	Caulobacteraceae	Brevundimonas	unknown species
Cluster_148	1118.85	12.8238	1.56624	8.18759	2.6651e-16	3.10351e-13	Bacteria	Proteobacteria	Gammaproteobacteria	Pseudomonadales	Pseudomonadaceae	Pseudomonas	Multi-affiliation
Cluster_865	8.68314	21.6031	2.96914	7.27587	3.44203e-13	1.14521e-10	Bacteria	Chloroflexi	Chloroflexia	Chloroflexales	Herpetosiphonaceae	Herpetosiphon	Multi-affiliation
Cluster_617	41.307	23.6257	2.554	9.25047	2.23515e-20	5.20566e-17	Bacteria	Verrucomicrobiota	Chlamydiae	Chlamydiales	Simkaniaceae	unknown genus	Rhabdochlamydiaceae bacterium NS3
Cluster_891	50.3903	24.0558	2.96525	8.11258	4.95564e-16	3.84723e-13	Bacteria	Proteobacteria	Alphaproteobacteria	Sphingomonadales	Sphingomonadaceae	Sphingomonas	unknown species
