# Supplementary material for: The Arabidopsis thaliana–Streptomyces Interaction Is Controlled by the Metabolic Status of the Holobiont
Source: Int J Mol Sci. 2022 Oct 26;23(21):12952. doi: 10.3390/ijms232112952 (PMC9655247; doi:10.3390/ijms232112952)
Supplement: Supplementary file 1 [file ijms-23-12952-s001.zip › Table S9.xlsx]

## Sheet: Feuil1
Table S9: Primers used for 16S RNA encoding gene amplification
Name of the primer	Sequence	reference
16S RNA amplicon
799F	5′-TCGTCGGCAGCGTCAGATGTGTATAAGAGACAGAACMGGATTAGATACCCKG-3′	Bulgarelli et al. 2013, Schlaeppi et al. 2014
799F1	5′-TCGTCGGCAGCGTCAGATGTGTATAAGAGACAGTAACMGGATTAGATACCCKG-3′	This work
799F2	5’-TCGTCGGCAGCGTCAGATGTGTATAAGAGACAGGTAACMGGATTAGATACCCKG-3′	This work
799F3	5′-TCGTCGGCAGCGTCAGATGTGTATAAGAGACAGCGAAACMGGATTAGATACCCKG-3′	This work
799F4	5’ –TCGTCGGCAGCGTCAGATGTGTATAAGAGACAGATGAAACMGGATTAGATACCCKG- 3’	This work
799F5	5’-TCGTCGGCAGCGTCAGATGTGTATAAGAGACAGTGCGAAACMGGATTAGATACCCKG- 3’	This work
799F6	5’ –TCGTCGGCAGCGTCAGATGTGTATAAGAGACAGGAGTGGAACMGGATTAGATACCCKG- 3’	This work
799F7	5’ –TCGTCGGCAGCGTCAGATGTGTATAAGAGACAGCTTGTGGAACMGGATTAGATACCCKG- 3’	This work
1193R	5′-GTCTCGTGGGCTCGGAGATGTGTATAAGAGACAGACGTCATCCCCACCTTCC-3′	Bulgarelli et al. 2013, Schlaeppi et al. 2014
1193R1	5′-GTCTCGTGGGCTCGGAGATGTGTATAAGAGACAGTACGTCATCCCCACCTTCC-3’	This work
1193R2	5′-GTCTCGTGGGCTCGGAGATGTGTATAAGAGACAGGTACGTCATCCCCACCTTCC-3’	This work
1193R3	5′-GTCTCGTGGGCTCGGAGATGTGTATAAGAGACAGCGAACGTCATCCCCACCTTCC-3’	This work
1193R4	5’ -GTCTCGTGGGCTCGGAGATGTGTATAAGAGACAGATGAACGTCATCCCCACCTTCC- 3’	This work
1193R5	5’ –GTCTCGTGGGCTCGGAGATGTGTATAAGAGACAGTGCGAACGTCATCCCCACCTTCC- 3’	This work
1193R6	5’ –GTCTCGTGGGCTCGGAGATGTGTATAAGAGACAGGAGTGGACGTCATCCCCACCTTCC- 3’	This work
1193R7	5’ –GTCTCGTGGGCTCGGAGATGTGTATAAGAGACAGCTTGTGGACGTCATCCCCACCTTCC- 3’	This work
